# Supplementary material for: DNA-intercalating antiphage molecules trigger abortive infection through mutual destruction and synergize with bacterial immunity
Source: Proc Natl Acad Sci U S A. 2026 Jun 3;123(23):e2602073123. doi: 10.1073/pnas.2602073123 (PMC13250531; doi:10.1073/pnas.2602073123)
Supplement: Supplementary file 2 — Dataset S01 (XLSX) [file pnas.2602073123.sd01.xlsx]

## Sheet: A) Expression Browser_TPM
Dataset S1: Transcripts per million (TPM) (A) and differential expression as log2 FC (B) upon Bas33 infection in presence and absence of 5 µM daunorubicin at 20 min post infection. Analysis was carried out with CLC Workbench 20 (Qiagen, Germany).
			LK3-Bas33-1_R1_001		LK4-Bas33-2_R1_001		LK5-Bas33-Dau1_R1_001		LK6-Bas33-Dau2_R1_001
Name	Chromosome	Region	Total counts_LK3	TPM_LK3	Total counts_LK4	TPM_LK4	Total counts_LK5	TPM_LK5	Total counts_LK6	TPM_LK6
aaeB	U00096-1	complement(3386221..3388188)	302	8.11679	270	8.79162	293	9.0798	342	12.5107
aas	U00096-1	complement(2973855..2976014)	804	19.6881	594	17.6223	541	15.2749	444	14.7982
aat	U00096-1	complement(926728..927432)	1140	85.53	977	88.8047	796	68.8585	698	71.2766
aceE	U00096-1	123017..125680	126190	2505.49	122186	2939.12	125845	2880.95	105079	2839.63
ackA	U00096-1	2413470..2414672	20235	889.693	21002	1118.73	25618	1298.71	21880	1309.37
acpS	U00096-1	complement(2700618..2700998)	206	28.5986	218	36.6659	208	33.2945	185	34.9565
acrA	U00096-1	complement(484426..485619)	10411	461.202	9142	490.645	4526	231.177	4003	241.358
adeP	U00096-1	complement(3895272..3896609)	2029	80.21	1931	92.4818	2307	105.154	1853	99.7011
adiA	U00096-1	complement(4338254..4340521)	450	10.4947	365	10.3129	622	16.7256	426	13.5222
aegA	U00096-1	complement(2583546..2585525)	250	6.67848	219	7.08776	238	7.3307	219	7.96269
aes	U00096-1	complement(499014..499973)	104	5.73013	106	7.07563	151	9.59267	126	9.44887
agaD	U00096-1	3285478..3286269	20	1.3357	18	1.45639	22	1.69407	24	2.18156
agp	U00096-1	1065585..1066826	103	4.3865	114	5.88184	138	6.77628	75	4.34731
alaE	U00096-1	2799164..2799613	203	23.8609	136	19.3667	134	18.1604	140	22.3973
alkB	U00096-1	complement(2308691..2309341)	150	12.1875	163	16.0449	138	12.928	146	16.1455
alsB	U00096-1	complement(4311107..4312042)	50	2.82551	62	4.24469	45	2.93204	36	2.7689
amiA	U00096-1	2552352..2553221	2031	123.479	1581	116.451	1373	96.2465	1359	112.456
amiD	U00096-1	904913..905743	760	48.3744	602	46.4222	571	41.9053	537	46.5215
ampC	U00096-1	complement(4377811..4378944)	401	18.704	360	20.3432	372	20.0062	319	20.2516
amyA	U00096-1	2006156..2007643	360	12.7968	339	14.5991	317	12.9924	333	16.111
anmK	U00096-1	complement(1718493..1719602)	1150	54.7996	959	55.3638	385	21.153	429	27.8237
aphA	U00096-1	4269414..4270127	109	8.07478	71	6.37221	95	8.11445	82	8.26792
appX	U00096-1	1040445..1040537	0	0	0	0	0	0	0	0
araA	U00096-1	complement(66835..68337)	100	3.5192	92	3.92247	93	3.77362	101	4.83775
araC	U00096-1	70387..71265	200	12.0349	223	16.2572	231	16.0272	237	19.4107
araE	U00096-1	complement(2980764..2982182)	200	7.45504	188	8.48996	277	11.905	185	9.38577
araG	U00096-1	complement(1983555..1985069)	207	7.22704	218	9.22092	243	9.78199	219	10.4067
araH	U00096-1	complement(1982554..1983540)	207	11.0932	189	12.2709	215	13.2848	191	13.9315
arcA	U00096-1	complement(4639590..4640306)	1330	98.1149	1242	111.002	1843	156.762	1792	179.928
argC	U00096-1	4155001..4156005	2031	106.892	1821	116.111	903	54.7968	974	69.7708
argE	U00096-1	complement(4153696..4154847)	1900	87.2376	1502	83.5502	869	46.0046	927	57.9306
argF	U00096-1	complement(289301..290305)	1808	95.1557	1682	107.248	1071	64.9916	1103	79.0115
argL	U00096-1	complement(290275..290370)	0	0	0	0	0	0	0	0
arnC	U00096-1	2367071..2368039	301	16.4303	287	18.9797	346	21.7764	364	27.0432
aroC	U00096-1	complement(2446388..2447473)	3160	153.908	2727	160.911	2518	141.403	2202	145.972
aroG	U00096-1	785633..786685	660	33.1526	616	37.4872	624	36.1401	527	36.0299
ascF	U00096-1	2839524..2840981	208	7.54585	218	9.58141	236	9.87161	176	8.69032
asnB	U00096-1	complement(697513..699177)	2609	82.8824	2118	81.5158	1015	37.178	911	39.3899
atpD	U00096-1	complement(3915993..3917375)	43970	1681.65	39986	1852.75	48844	2153.89	34709	1806.76
atpE	U00096-1	complement(3920950..3921189)	6807	1500.19	6414	1712.57	6583	1672.81	4889	1466.53
atpI	U00096-1	complement(3922060..3922440)	3900	541.43	3532	594.054	4362	698.223	3269	617.69
azuC	U00096-1	complement(1987873..1987959)	0	0	1	0.736565	2	1.40199	0	0
bamA	U00096-1	197928..200360	17270	375.451	14255	375.453	16247	407.253	13558	401.175
bamB	U00096-1	complement(2637474..2638652)	8014	359.532	7009	380.954	7795	403.214	5991	365.819
baxL	U00096-1	complement(3737177..3737203)	0	0	0	0	0	0	0	0
bcp	U00096-1	2600478..2600948	3550	398.667	3088	420.133	1579	204.454	1563	238.901
bcr	U00096-1	complement(2278570..2279760)	3066	136.164	2697	145.111	3263	167.086	2291	138.482
bcsB	U00096-1	complement(3690268..3692607)	403	9.10944	337	9.22878	431	11.233	364	11.1987
bcsE	U00096-1	3696458..3698029	1019	34.2866	719	29.3094	1108	42.9854	992	45.4297
bcsZ	U00096-1	complement(3689155..3690261)	130	6.21153	121	7.00435	179	9.86141	136	8.84447
betB	U00096-1	complement(327261..328733)	5106	183.35	4044	175.93	5783	239.433	4562	222.963
betT	U00096-1	329463..331496	2590	67.3521	1831	57.6856	2631	78.8867	1862	65.9036
bfd	U00096-1	complement(3466797..3466991)	210	56.9623	171	56.1942	114	35.6536	133	49.1018
bglF	U00096-1	complement(3903720..3905597)	906	25.5173	810	27.6388	1363	44.2623	1141	43.7392
bipA	U00096-1	4058407..4060230	36037	1045.02	31057	1091.1	36220	1211.04	29375	1159.4
birA	U00096-1	4173082..4174047	1100	60.2307	859	56.9831	1357	85.6715	1006	74.9724
blr	U00096-1	1704551..1704676	0	0	0	0	1	0.48402	0	0
bluF	U00096-1	complement(1214264..1215475)	209	9.12108	145	7.66647	180	9.0574	161	9.56322
thrA	U00096-1	337..2799	8142	174.851	7520	195.652	2854	70.6681	2339	68.367
thrB	U00096-1	2801..3733	2722	154.315	2644	181.598	1019	66.608	704	54.3215
thrC	U00096-1	3734..5020	3391	139.364	2983	148.527	1206	57.1482	994	55.6018
yaaX	U00096-1	5234..5530	51	9.08273	24	5.17827	13	2.66944	16	3.87833
yaaA	U00096-1	complement(5683..6459)	443	30.1568	436	35.958	360	28.2563	343	31.78
yaaJ	U00096-1	complement(6529..7959)	196	7.24468	156	6.98579	214	9.12027	194	9.75984
btuB	U00096-1	4163639..4165483	2005	57.4805	1829	63.5254	2561	84.6539	2106	82.1756
mog	U00096-1	9306..9893	631	56.7616	516	56.2345	591	61.2977	496	60.7275
satP	U00096-1	complement(9928..10494)	943	87.9693	848	95.8392	1094	117.671	1021	129.635
yaaW	U00096-1	complement(10643..11356)	35	2.59282	36	3.23098	59	5.0395	36	3.62982
btuF	U00096-1	complement(177662..178462)	690	45.5637	609	48.7209	749	57.0273	558	50.1513
yaaI	U00096-1	complement(11382..11786)	22	2.87323	15	2.37338	21	3.16226	9	1.59981
dnaK	U00096-1	12163..14079	14719	406.124	7079	236.636	3108	98.8764	3320	124.68
dnaJ	U00096-1	14168..15298	3181	148.766	1997	113.148	1353	72.9573	1258	80.0753
insL1	U00096-1	15445..16557	1348	64.0615	1465	84.3476	892	48.8769	324	20.9571
ccmD	U00096-1	complement(2295377..2295586)	40	10.075	42	12.8162	38	11.0357	33	11.3129
mokC	U00096-1	complement(16751..16960)	26	6.54872	21	6.40811	30	8.71236	22	7.54196
nhaA	U00096-1	17489..18655	3197	144.902	2755	151.28	7128	372.504	6116	377.292
nhaR	U00096-1	18715..19620	744	43.4358	641	45.3378	1615	108.712	1599	127.058
insB1	U00096-1	complement(19811..20314)	486	51.0045	372	47.298	804	97.288	698	99.7024
insA1	U00096-1	complement(20233..20508)	354	67.8417	282	65.4742	460	101.644	474	123.637
rpsT	U00096-1	complement(20815..21078)	8996	1802.39	6573	1595.47	7445	1719.87	7780	2121.57
yaaY	U00096-1	21181..21399	15	3.62284	13	3.8039	7	1.94934	6	1.97237
ribF	U00096-1	21407..22348	3511	197.144	3184	216.597	3679	238.184	2948	225.298
ileS	U00096-1	22391..25207	18881	354.52	16940	385.351	18199	393.998	14817	378.664
lspA	U00096-1	25207..25701	2154	230.167	1910	247.263	2169	267.232	1529	222.373
fkpB	U00096-1	25826..26275	1873	220.155	1641	233.683	1588	215.215	1409	225.413
ispH	U00096-1	26277..27227	3244	180.428	2910	196.084	3157	202.455	2526	191.22
rihC	U00096-1	27293..28207	155	8.96011	164	11.4856	249	16.5963	178	14.0049
dapB	U00096-1	28374..29195	731	47.0379	731	56.987	490	36.3545	405	35.4702
carA	U00096-1	29651..30799	1111	51.1442	926	51.6442	1318	69.9567	1240	77.6931
carB	U00096-1	30817..34038	2481	40.729	2351	46.7582	3031	57.3712	2767	61.825
caiF	U00096-1	34300..34695	2	0.267139	5	0.809105	13	2.00208	10	1.81797
caiE	U00096-1	complement(34781..35371)	3	0.268495	5	0.542142	15	1.54788	20	2.43626
caiD	U00096-1	complement(35377..36162)	12	0.807535	8	0.652225	21	1.62941	14	1.28229
caiC	U00096-1	complement(36271..37824)	139	4.73115	102	4.2061	173	6.78936	166	7.6902
caiB	U00096-1	complement(37898..39115)	113	4.9072	142	7.47087	202	10.1143	210	12.4123
caiA	U00096-1	complement(39244..40386)	118	5.46057	123	6.89587	160	8.53704	132	8.31397
caiT	U00096-1	complement(40417..41931)	39	1.36162	38	1.60732	31	1.24791	36	1.71069
fixA	U00096-1	42403..43173	9	0.617434	8	0.664915	12	0.949206	12	1.12049
fixB	U00096-1	43188..44129	12	0.673803	18	1.22448	12	0.776898	14	1.06994
fixC	U00096-1	44180..45466	24	0.98636	15	0.746867	21	0.995118	21	1.17469
fixX	U00096-1	45463..45750	1	0.183658	0	0	4	0.847035	2	0.49994
yaaU	U00096-1	45807..47138	25	0.992747	32	1.53949	36	1.64828	24	1.29714
kefF	U00096-1	47246..47776	49	4.88095	34	4.10312	60	6.89113	37	5.01635
cdd	U00096-1	2231844..2232728	320	19.1253	319	23.0982	509	35.0759	461	37.5006
folA	U00096-1	49823..50302	1677	184.797	1547	206.528	1346	171.016	1076	161.381
apaH	U00096-1	complement(50380..51222)	1529	95.9362	1259	95.7036	1412	102.151	1050	89.669
apaG	U00096-1	complement(51229..51606)	534	74.7226	410	69.506	405	65.3427	372	70.8487
cdh	U00096-1	4109930..4110685	330	23.0884	240	20.3432	267	21.5389	262	24.9494
pdxA	U00096-1	complement(52427..53416)	2925	156.276	2347	151.918	2316	142.671	1873	136.202
surA	U00096-1	complement(53416..54702)	5817	239.069	4740	236.01	4487	212.623	3970	222.071
cecR	U00096-1	complement(829972..830643)	820	64.5427	761	72.5681	143	12.9778	147	15.7481
chaA	U00096-1	complement(1270749..1271849)	5090	244.531	4312	250.97	4101	227.162	4670	305.359
chaC	U00096-1	1272507..1273202	2200	167.192	1960	180.458	265	23.2204	258	26.6865
yabQ	U00096-1	59121..59279	65	21.6231	48	19.3453	47	18.0275	69	31.2416
rluA	U00096-1	complement(59687..60346)	3236	259.339	3160	306.813	4624	427.275	3652	398.353
rapA	U00096-1	complement(60358..63264)	16182	294.435	15503	341.744	21134	443.374	18053	447.08
polB	U00096-1	complement(63429..65780)	989	22.2414	830	22.6137	1259	32.6454	1178	36.0569
araD	U00096-1	complement(65855..66550)	31	2.35589	26	2.39384	26	2.27823	33	3.41339
chbC	U00096-1	complement(1819856..1821214)	103	4.00886	85	4.00802	94	4.21835	104	5.50928
araB	U00096-1	complement(68348..70048)	52	1.61697	80	3.01381	81	2.90412	73	3.08958
cheA_2	U00096-1	complement(1973360..1975324)	108	2.90713	57	1.85884	97	3.01053	117	4.28651
citC	U00096-1	complement(650798..651856)	107	5.34429	73	4.4173	89	5.1254	101	6.86604
thiQ	U00096-1	complement(72229..72927)	315	23.8361	249	22.8272	254	22.161	249	25.645
thiP	U00096-1	complement(72911..74521)	499	16.3835	352	14.0016	403	15.2561	332	14.8362
thiB	U00096-1	complement(74497..75480)	518	27.8444	515	33.5384	560	34.7078	533	38.9954
sgrR	U00096-1	complement(75644..77299)	289	9.23082	288	11.1445	319	11.748	363	15.7807
citE	U00096-1	complement(649582..650490)	30	1.74566	23	1.62142	21	1.40893	17	1.34637
setA	U00096-1	77621..78799	367	16.4647	300	16.3056	383	19.8116	343	20.9441
leuD	U00096-1	complement(78848..79453)	428	37.3572	346	36.5876	266	26.7697	273	32.4318
clpA	U00096-1	923264..925540	9960	231.366	8187	230.405	6415	171.817	5227	165.261
clpX	U00096-1	457426..458700	8108	336.361	6304	316.837	6657	318.421	5641	318.513
cmoA	U00096-1	1952702..1953445	2130	151.429	2029	174.759	2375	194.681	2084	201.653
coaA	U00096-1	complement(4174076..4175026)	1087	60.4577	1054	71.0216	1188	76.185	996	75.398
leuO	U00096-1	84368..85312	32	1.7911	31	2.10213	23	1.48433	20	1.52363
coaE	U00096-1	complement(112599..113219)	504	42.9281	466	48.0867	537	52.7371	512	59.3552
ilvI	U00096-1	85630..87354	251	7.69639	223	8.28411	242	8.55579	181	7.55388
ilvH	U00096-1	87357..87848	23	2.47267	46	5.99133	52	6.44573	41	5.99928
cra	U00096-1	88028..89032	995	52.3672	844	53.8154	750	45.5123	604	43.2665
mraZ	U00096-1	89634..90092	2573	296.503	2384	332.831	2435	323.534	2040	319.962
cobS	U00096-1	complement(2064479..2065222)	150	10.664	146	12.5751	195	15.9844	166	16.0626
codA	U00096-1	356171..357454	1083	44.6135	997	49.7577	1128	53.5769	1042	58.4229
ftsI	U00096-1	91413..93179	3148	94.2325	2678	97.119	2645	91.2899	2174	88.5735
cof	U00096-1	467412..468230	307	19.827	278	21.7516	264	19.6587	230	20.2174
murF	U00096-1	94650..96008	4228	164.558	3493	164.706	3209	144.007	2494	132.117
mraY	U00096-1	96002..97084	2528	123.467	2018	119.405	2134	120.171	1448	96.2545
murD	U00096-1	97087..98403	2894	116.229	2359	114.782	2362	109.377	1717	93.8567
ftsW	U00096-1	98403..99647	2466	104.767	1886	97.0739	2263	110.853	1634	94.4851
murG	U00096-1	99644..100711	2775	137.434	2396	143.763	3174	181.246	2371	159.824
murC	U00096-1	100765..102240	5418	194.158	4389	190.55	5543	229.03	4528	220.852
comR	U00096-1	complement(1168200..1168832)	905	75.6219	878	88.8835	1021	98.3684	1165	132.496
copA_2	U00096-1	complement(511168..511176)	0	0	0	0	0	0	0	0
ftsA	U00096-1	103982..105244	2869	120.152	2295	116.442	2625	126.753	2229	127.054
copA_3	U00096-1	complement(511176..511379)	0	0	0	0	0	0	0	0
lpxC	U00096-1	106557..107474	15134	871.994	11913	831.589	15860	1053.64	15115	1185.35
secM	U00096-1	107705..108217	2445	252.095	2045	255.45	2478	294.59	2601	365.009
cpoB	U00096-1	779598..780389	4550	303.871	4294	347.43	4024	309.861	3891	353.685
mutT	U00096-1	111044..111433	41	5.5606	48	7.88691	72	11.259	56	10.3372
cpxP	U00096-1	4105820..4106320	10270	1084.26	8767	1121.36	4437	540.114	5057	726.668
zapD	U00096-1	complement(111856..112599)	1321	93.9145	1203	103.615	1476	120.989	1319	127.63
crcB	U00096-1	complement(657555..657938)	160	22.039	176	29.3705	218	34.6225	203	38.058
creA	U00096-1	4635521..4635994	307	34.258	229	30.959	271	34.8678	231	35.0844
guaC	U00096-1	113444..114487	1387	70.2714	1535	94.2189	1769	103.338	1693	116.745
creB	U00096-1	4636007..4636696	405	31.0462	337	31.2976	341	30.1397	328	34.222
hofB	U00096-1	complement(115714..117099)	211	8.05233	177	8.18352	227	9.98841	269	13.9724
ppdD	U00096-1	complement(117109..117549)	19	2.27886	23	3.3421	19	2.62754	21	3.42816
nadC	U00096-1	complement(117752..118645)	717	42.4213	751	53.831	525	35.8142	408	32.8551
ampD	U00096-1	118733..119284	238	22.8055	201	23.3339	172	19.003	129	16.8241
ampE	U00096-1	119281..120135	248	15.3422	205	15.3645	171	12.1973	128	10.7777
aroP	U00096-1	complement(120178..121551)	657	25.2919	518	24.1587	690	30.6264	538	28.1888
creD	U00096-1	4638178..4639530	90	3.51842	71	3.36272	98	4.41735	105	5.58692
crl_1	U00096-1	257829..257899	0	0	0	0	0	0	0	0
aceF	U00096-1	125695..127587	74494	2081.48	73177	2477.16	80115	2581.05	61743	2348.11
crp	U00096-1	3486120..3486752	2504	209.234	2204	223.12	1550	149.335	1468	166.956
cspB	U00096-1	complement(1641339..1641554)	6054	1482.49	2155	639.328	2821	796.495	3920	1306.51
acnB	U00096-1	131615..134212	9341	190.176	8075	199.174	9218	216.387	6788	188.098
yacL	U00096-1	134388..134750	95	13.8427	92	16.241	100	16.8007	107	21.2206
cspC	U00096-1	complement(1907226..1907435)	2302	579.814	1725	526.381	1022	296.801	1035	354.815
speE	U00096-1	complement(135598..136464)	6874	419.366	6736	497.867	6719	472.628	6973	579.004
yacC	U00096-1	complement(136570..136917)	1376	209.142	960	176.776	736	128.983	862	178.324
cueO	U00096-1	137083..138633	463	15.7896	448	18.5096	399	15.689	261	12.1146
gcd	U00096-1	complement(138835..141225)	2711	59.9726	2511	67.2973	4100	104.577	3231	97.2833
hpt	U00096-1	141431..141967	1724	169.811	1640	195.704	1902	216.008	1563	209.539
can	U00096-1	complement(142008..142670)	4746	378.632	4035	389.996	3182	292.698	3008	326.622
yadG	U00096-1	142779..143705	2471	140.992	2437	168.464	1356	89.21	1173	91.0959
yadH	U00096-1	143702..144472	1918	131.582	1630	135.476	905	71.586	717	66.9492
yadI	U00096-1	144577..145017	188	22.5487	172	24.9931	148	20.4671	120	19.5895
cspG	U00096-1	1051461..1051673	109	27.0676	42	12.6357	88	25.1963	118	39.8826
panD	U00096-1	complement(146314..146694)	2343	325.274	2482	417.453	1081	173.035	972	183.663
rpnC	U00096-1	146968..147870	58	3.39737	65	4.61271	69	4.6601	64	5.10238
panC	U00096-1	complement(147944..148795)	2816	174.822	2569	193.221	1941	138.938	1623	137.139
panB	U00096-1	complement(148807..149601)	2832	188.421	2523	203.367	2417	185.414	1911	173.051
yadC	U00096-1	complement(149715..150953)	37	1.57955	27	1.39644	37	1.82123	38	2.20797
yadK	U00096-1	complement(151003..151599)	5	0.442994	2	0.214677	3	0.306465	9	1.0853
yadL	U00096-1	complement(151626..152231)	2	0.174566	6	0.634467	4	0.402551	15	1.78197
yadM	U00096-1	complement(152243..152812)	7	0.64957	7	0.786961	7	0.748957	10	1.26301
htrE	U00096-1	complement(152829..155426)	29	0.590421	31	0.764633	40	0.938976	14	0.387945
yadV	U00096-1	complement(155461..156201)	8	0.57105	3	0.259438	14	1.15224	13	1.26301
yadN	U00096-1	complement(156299..156883)	21	1.89874	14	1.53357	30	3.12751	24	2.95349
folK	U00096-1	complement(157253..157732)	523	57.6319	404	53.935	515	65.4334	457	68.5418
cstA	U00096-1	629894..631999	1008	25.3166	592	18.0133	1146	33.1864	929	31.7569
gluQ	U00096-1	complement(159186..160112)	875	49.9265	718	49.6335	755	49.6708	654	50.7901
dksA	U00096-1	complement(160149..160604)	1357	157.405	1229	172.71	989	132.271	867	136.878
sfsA	U00096-1	complement(160782..161486)	517	38.7886	423	38.4487	291	25.1732	318	32.4727
thpR	U00096-1	complement(161501..162031)	499	49.706	415	50.0823	361	41.4616	314	42.5712
cutA	U00096-1	complement(4365018..4365356)	302	47.1205	244	46.1233	192	34.541	169	35.8895
cyaA	U00096-1	3991153..3993699	11905	247.231	10366	260.803	7789	186.503	7181	202.972
cydH	U00096-1	complement(1737456..1737545)	0	0	0	0	0	0	0	0
cynR	U00096-1	complement(357791..358690)	303	17.8075	315	22.4284	236	15.992	210	16.798
fhuC	U00096-1	169778..170575	1597	105.853	1080	86.7264	1588	121.362	1188	107.175
cyoB	U00096-1	complement(448650..450641)	10376	275.514	9442	303.742	20046	613.723	13619	492.194
fhuB	U00096-1	171462..173444	2332	62.2026	1656	53.5141	2367	72.7963	1664	60.4103
cysA	U00096-1	complement(2539717..2540814)	306	14.7408	304	17.742	132	7.33171	83	5.44197
cysH	U00096-1	complement(2887578..2888312)	140	10.075	111	9.67756	66	5.47634	55	5.38711
clcA	U00096-1	175107..176528	536	19.9374	562	25.326	370	15.8685	311	15.745
cysQ	U00096-1	4436755..4437495	240	17.1315	215	18.593	175	14.403	161	15.6419
erpA	U00096-1	176610..176954	1214	186.124	1122	208.403	1159	204.879	1132	236.215
yadS	U00096-1	complement(177001..177624)	494	41.874	398	40.8723	586	57.2726	566	65.2999
cysS	U00096-1	554611..555996	3904	148.987	3788	175.137	4653	204.74	4324	224.597
cysW	U00096-1	complement(2540804..2541679)	130	7.8495	132	9.65606	65	4.52525	46	3.78037
dgt	U00096-1	179237..180754	369	12.8575	370	15.6193	161	6.46827	158	7.49318
cysZ	U00096-1	2531463..2532224	1200	83.2969	1114	93.6829	1251	100.124	1070	101.09
cdaR	U00096-1	182463..183620	351	16.0325	271	14.9965	253	13.3243	265	16.4747
dapF	U00096-1	3994762..3995586	2220	142.332	1915	148.746	1525	112.733	1086	94.7669
yaeI	U00096-1	complement(184257..185069)	148	9.62884	119	9.37965	158	11.8522	144	12.7512
dapD	U00096-1	complement(185123..185947)	3969	254.466	3719	288.87	2339	172.906	1937	169.027
dbpA	U00096-1	1409511..1410884	1809	69.6393	1490	69.4912	1866	82.8245	1447	75.8163
map	U00096-1	complement(188712..189506)	4212	280.236	3662	295.176	4286	328.79	3735	338.224
rpsB	U00096-1	189874..190599	66716	4860.67	60757	5362.78	85271	7163.06	70156	6956.79
dcuB	U00096-1	complement(4347404..4348744)	80	3.15547	86	4.1096	97	4.4114	84	4.50953
pyrH	U00096-1	191855..192580	5698	415.134	5491	484.669	8850	743.43	6711	665.474
frr	U00096-1	192872..193429	5984	567.231	5607	643.912	6384	697.738	6171	796.163
dxr	U00096-1	193521..194717	2339	103.357	2003	107.23	2926	149.078	2729	164.131
ispU	U00096-1	194903..195664	3653	253.57	2888	242.869	4048	323.981	3486	329.347
cdsA	U00096-1	195677..196534	3299	203.375	2781	207.704	4073	289.508	2996	251.383
rseP	U00096-1	196546..197898	5595	218.728	4503	213.272	6009	270.856	5233	278.441
ddlA	U00096-1	complement(399829..400923)	2067	99.8456	1890	110.606	2134	118.854	1827	120.117
skp	U00096-1	200482..200967	4812	523.711	4258	561.435	4827	605.724	4037	598.003
ddlB	U00096-1	102233..103153	2906	166.893	2442	169.909	2979	197.263	2426	189.632
deaD	U00096-1	complement(3305971..3307860)	32270	903.108	27170	921.209	47187	1522.63	38988	1485.08
lpxA	U00096-1	202560..203348	6515	436.757	5289	429.563	6908	533.96	5172	471.913
lpxB	U00096-1	203348..204496	3613	166.322	3197	178.301	3960	210.188	2780	174.183
rnhB	U00096-1	204493..205089	2424	214.764	1975	211.994	2611	266.727	2042	246.242
dnaE	U00096-1	205126..208608	13573	206.122	12060	221.883	15857	277.652	12367	255.618
accA	U00096-1	208621..209580	5873	323.587	5222	348.575	5534	351.562	4715	353.583
degP	U00096-1	180884..182308	39603	1469.99	30823	1386.09	3679	157.452	3908	197.433
degS	U00096-1	3382200..3383267	920	45.5637	765	45.9008	865	49.3945	704	47.455
tilS	U00096-1	212331..213629	1388	56.5175	1197	59.0494	1025	48.1225	813	45.057
rof	U00096-1	complement(213678..213932)	134	27.795	135	33.9253	99	23.6771	85	23.9971
yaeP	U00096-1	complement(213925..214125)	226	59.4723	199	63.4435	166	50.367	167	59.8138
yaeQ	U00096-1	214291..214836	396	38.3623	371	43.5423	519	57.9707	380	50.1039
arfB	U00096-1	214833..215255	144	18.0063	120	18.179	145	20.9055	132	22.4654
nlpE	U00096-1	215269..215979	462	34.3696	380	34.2487	342	29.3353	323	32.705
yaeF	U00096-1	complement(216179..217003)	124	7.95006	70	5.43719	106	7.83584	99	8.63897
der	U00096-1	complement(2635884..2637356)	6302	226.297	5510	239.706	8311	344.1	6785	331.61
trmO	U00096-1	complement(218887..219594)	876	65.4445	698	63.176	769	66.241	607	61.7215
rcsF	U00096-1	complement(219591..219995)	557	72.7449	557	88.1314	575	86.5858	457	81.2348
metQ	U00096-1	complement(220113..220928)	2144	138.975	1903	149.444	1867	139.537	1941	171.244
metI	U00096-1	complement(220968..221621)	1157	93.5746	1172	114.837	1424	132.79	1295	142.552
metN	U00096-1	complement(221614..222645)	1662	85.1832	1593	98.916	2044	120.791	2015	140.565
gmhB	U00096-1	222833..223408	791	72.6368	684	76.0964	812	85.974	680	84.9899
dkgB	U00096-1	229167..229970	284	18.6838	248	19.7663	329	24.9559	404	36.1748
yafC	U00096-1	complement(229967..230881)	161	9.30695	132	9.24449	168	11.1975	135	10.6217
yafD	U00096-1	231122..231922	1795	118.532	1445	115.602	457	34.795	371	33.3443
yafE	U00096-1	231926..232549	373	31.6175	242	24.852	208	20.3288	156	17.9979
mltD	U00096-1	complement(232597..233955)	33196	1292.02	26554	1252.11	26095	1171.04	25460	1348.71
gloB	U00096-1	complement(234027..234782)	349	24.4178	276	23.3947	260	20.9742	222	21.1403
dfp	U00096-1	3812731..3813951	3905	169.164	3855	202.32	4751	237.303	4599	271.162
yafS	U00096-1	234816..235538	393	28.7513	349	30.9327	392	33.066	355	35.3485
rnhA	U00096-1	complement(235535..236002)	393	44.417	296	40.53	345	44.958	290	44.6101
dnaQ	U00096-1	236067..236798	731	52.8213	632	55.3269	611	50.9054	588	57.8292
dgcC	U00096-1	403703..404818	130	6.16143	103	5.9143	126	6.88557	145	9.35372
ykfM	U00096-1	complement(238257..238736)	11	1.21214	10	1.33502	8	1.01644	5	0.749911
dgcI	U00096-1	875335..876663	400	15.9198	377	18.178	366	16.7954	408	22.1012
ivy	U00096-1	240343..240816	482	53.7863	369	49.886	82	10.5504	64	9.72036
fadE	U00096-1	complement(240859..243303)	276	5.9708	291	7.62684	268	6.68482	225	6.62498
dgcJ	U00096-1	1872041..1873531	1012	35.9009	1000	42.9786	1074	43.9299	1147	55.3817
yafJ	U00096-1	244327..245094	1245	85.7454	1109	92.5338	1415	112.364	1115	104.519
dpaA	U00096-1	complement(245065..245805)	2679	191.23	2261	195.53	2838	233.576	2695	261.831
yafQ	U00096-1	complement(245961..246239)	92	17.4416	72	16.5371	53	11.5852	86	22.1909
dgcN	U00096-1	2742383..2743609	510	21.9851	335	17.4957	997	49.5546	1060	62.1931
yafL	U00096-1	246712..247461	32	2.25679	47	4.01575	55	4.47234	29	2.78367
rayT	U00096-1	247637..248134	46	4.88575	42	5.40443	30	3.67389	26	3.75859
dinB	U00096-1	250898..251953	318	15.9282	297	18.0228	430	24.8335	415	28.2921
yafN	U00096-1	252005..252298	21	3.77811	24	5.23111	30	6.22311	40	9.79475
yafO	U00096-1	252301..252699	44	5.83287	35	5.62115	64	9.7823	62	11.1866
yafP	U00096-1	252709..253161	25	2.91907	32	4.5267	38	5.11587	36	5.72117
dhaL	U00096-1	complement(1249125..1249757)	720	60.1633	710	71.8762	636	61.2755	531	60.3909
gpt	U00096-1	255977..256435	2181	251.331	1922	268.331	2134	283.541	2088	327.49
frsA	U00096-1	256527..257771	1515	64.3644	1311	67.4782	1577	77.2496	1391	80.4338
digH	U00096-1	complement(1567504..1568823)	410	16.4291	386	18.7389	319	14.7384	365	19.9067
dinI	U00096-1	complement(1121242..1121487)	205	44.0779	156	40.6368	303	75.1175	318	93.0621
dinJ	U00096-1	complement(246242..246502)	1046	211.979	1010	247.977	1484	346.758	1346	371.266
crl_2	U00096-1	258676..259006	271	43.3056	176	34.0734	205	37.7711	203	44.1518
phoE	U00096-1	complement(259045..260100)	421	21.0873	421	25.5475	117	6.75703	135	9.20345
proB	U00096-1	260388..261491	3143	150.584	2780	161.364	2575	142.247	2558	166.806
proA	U00096-1	261503..262756	2545	107.348	2046	104.553	2060	100.185	1858	106.667
ykfI	U00096-1	complement(263328..263669)	225	34.7984	156	29.23	237	42.2626	218	45.8893
yafW	U00096-1	complement(263690..264007)	234	38.9217	225	45.3404	393	75.3701	279	63.1623
dinQ	U00096-1	complement(3647705..3647788)	0	0	0	0	0	0	0	0
ykfG	U00096-1	complement(264256..264732)	133	14.7481	132	17.7331	214	27.3608	243	36.6749
yafX	U00096-1	complement(264748..265206)	395	45.5184	361	50.3993	556	73.8747	520	81.5589
ykfF	U00096-1	complement(265304..265543)	98	21.5982	79	21.0934	172	43.707	107	32.0962
ykfB	U00096-1	complement(265620..266087)	158	17.8572	122	16.7049	168	21.8926	131	20.1514
yafY	U00096-1	complement(266110..266553)	63	7.50516	53	7.64933	71	9.75235	59	9.56643
yafZ	U00096-1	complement(267184..268005)	114	7.3356	101	7.87372	103	7.64186	120	10.5097
ykfA	U00096-1	complement(268097..268960)	173	10.591	182	13.4986	268	18.9171	232	19.331
perR	U00096-1	complement(269289..270182)	198	11.7147	171	12.2571	191	13.0296	230	18.5213
insN_1	U00096-1	270278..270540	16	3.21786	17	4.14213	33	7.6523	22	6.0221
insI1	U00096-1	270603..271754	299	13.7284	218	12.1265	248	13.129	276	17.2479
djlA	U00096-1	57364..58179	700	45.3744	636	49.9456	821	61.3602	650	57.3461
ykfC	U00096-1	272847..273992	252	11.631	220	12.3018	279	14.8475	288	18.0921
dmsD	U00096-1	1664506..1665120	490	42.1428	415	43.2417	503	49.88	409	47.8772
mmuP	U00096-1	275325..276728	278	10.4732	234	10.6802	258	11.2069	248	12.7164
mmuM	U00096-1	276715..277647	367	20.8059	324	22.2533	333	21.7669	327	25.2317
afuC	U00096-1	complement(277756..278802)	144	7.27476	152	9.30309	232	13.5137	163	11.2078
insB2	U00096-1	complement(279178..279681)	116	12.1739	73	9.28159	183	22.1439	136	19.4263
insA2	U00096-1	complement(279600..279875)	173	33.1543	185	42.9529	216	47.7286	178	46.4292
yagB	U00096-1	complement(280385..280735)	121	18.234	114	20.8127	69	11.9888	65	13.3317
yagA	U00096-1	complement(280829..281983)	15	0.686929	10	0.554815	14	0.73923	13	0.810293
yagE	U00096-1	282278..283186	36	2.09479	21	1.48042	33	2.21403	30	2.37595
dnaX_3	U00096-1	493375..493386	0	0	0	0	0	0	0	0
yagG	U00096-1	285395..286777	71	2.71543	70	3.24344	94	4.14514	60	3.12327
dpiB	U00096-1	652235..653893	490	15.6226	358	13.8282	587	21.5787	652	28.2932
xynR	U00096-1	complement(288404..289162)	784	54.6357	734	61.9704	890	71.5125	781	74.0781
dsbC	U00096-1	complement(3038112..3038822)	1900	141.347	1711	154.209	2025	173.696	1794	181.649
dsdC	U00096-1	complement(2476694..2477629)	50	2.82551	35	2.3962	51	3.32298	73	5.61472
dtd	U00096-1	4077015..4077452	408	49.2707	320	46.8173	233	32.4426	165	27.1201
insB3	U00096-1	complement(290649..291152)	365	38.3058	411	52.2566	442	53.4842	445	63.5639
insA3	U00096-1	complement(291071..291346)	16	3.06629	0	0	10	2.20966	31	8.08599
yagJ	U00096-1	291500..292231	115	8.30978	74	6.47815	103	8.58143	120	11.8019
yagK	U00096-1	complement(292322..292948)	78	6.58006	64	6.54098	73	7.1005	54	6.20022
yagL	U00096-1	complement(293220..293918)	25	1.89176	16	1.46681	25	2.18121	24	2.47181
yagM	U00096-1	complement(293945..294799)	18	1.11355	19	1.42403	20	1.42658	19	1.59981
ykgV	U00096-1	complement(294918..295142)	1	0.235082	8	2.27844	8	2.16841	3	0.959886
yagN	U00096-1	complement(295139..295579)	562	67.4063	570	82.826	266	36.7855	302	49.3002
intF	U00096-1	complement(295696..297096)	832	31.4114	905	41.3943	761	33.1269	764	39.2587
yagP	U00096-1	complement(297381..297791)	86	11.0677	98	15.2797	96	14.245	140	24.5226
paoD	U00096-1	complement(297770..298726)	128	7.07458	105	7.03085	194	12.363	210	15.7975
dtpC	U00096-1	complement(4354954..4356411)	109	3.95432	93	4.08748	111	4.64301	97	4.78955
paoB	U00096-1	complement(300931..301887)	91	5.02958	85	5.69164	78	4.97069	55	4.13744
paoA	U00096-1	complement(301884..302573)	45	3.44958	34	3.15762	39	3.44706	15	1.56503
yagU	U00096-1	302991..303605	74	6.36443	62	6.46021	81	8.03237	78	9.13062
ykgJ	U00096-1	complement(303853..304182)	9	1.44255	14	2.71859	20	3.69615	17	3.70865
dtpD	U00096-1	complement(741075..742556)	2904	103.646	2346	101.44	624	25.6785	622	30.215
ecpD	U00096-1	complement(305174..306817)	189	6.08083	203	7.9127	160	5.93543	168	7.35679
ecpC	U00096-1	complement(306807..309332)	211	4.41826	151	3.83066	138	3.3318	128	3.64802
ecpB	U00096-1	complement(309358..310026)	56	4.42756	38	3.63989	31	2.82598	17	1.82938
ecpA	U00096-1	complement(310084..310671)	114	10.2549	102	11.1161	65	6.7417	82	10.0396
matA	U00096-1	complement(310746..311336)	11	0.984482	17	1.84328	1	0.103192	8	0.974503
ykgL	U00096-1	312112..312339	6	1.39194	8	2.24846	12	3.20982	4	1.26301
dut	U00096-1	3813929..3814387	4035	464.979	3689	515.023	4305	571.998	3300	517.585
ykgM	U00096-1	complement(312514..312777)	22	4.40779	18	4.36917	22	5.08221	23	6.27198
dxs	U00096-1	complement(438315..440177)	5280	149.908	4608	158.5	4614	151.042	3745	144.717
ecnA	U00096-1	4376317..4376442	0	0	2	1.01716	0	0	2	1.14272
insF1	U00096-1	315587..316453	54	3.29441	13	0.960848	53	3.72813	111	9.21689
rclC	U00096-1	complement(317726..318319)	22	1.95902	20	2.15761	20	2.05342	25	3.02994
rclB	U00096-1	complement(318331..318567)	2	0.446359	2	0.540769	0	0	0	0
ecnB	U00096-1	4376553..4376699	0	0	0	0	1	0.414874	2	0.979475
rclR	U00096-1	320227..321081	21	1.29914	21	1.57392	11	0.784622	16	1.34721
ykgE	U00096-1	321608..322327	12	0.881559	5	0.445008	9	0.762331	10	0.999881
ykgF	U00096-1	322338..323765	69	2.55578	70	3.14123	69	2.94683	79	3.98272
ykgG	U00096-1	323758..324453	41	3.11585	64	5.89252	62	5.43271	70	7.24052
ykgH	U00096-1	complement(324696..325364)	27	2.13472	15	1.4368	46	4.19339	62	6.67185
betA	U00096-1	complement(325577..327247)	2462	77.9317	1984	76.0844	2861	104.418	2369	102.063
eco	U00096-1	2303905..2304393	460	49.7567	369	48.3557	217	27.0635	194	28.561
betI	U00096-1	complement(328747..329334)	2269	204.108	1769	192.788	2461	255.251	1944	238.012
ecpE	U00096-1	complement(304495..305205)	100	7.43932	96	8.65231	47	4.03146	61	6.17648
efeO	U00096-1	1082243..1083370	1086	50.9241	830	47.1519	1880	101.644	1684	107.477
elaA	U00096-1	complement(2381082..2381543)	40	4.57953	43	5.96426	45	5.94024	36	5.60972
elaD	U00096-1	2382713..2383924	20	0.872831	8	0.422978	19	0.956059	11	0.653387
yahC	U00096-1	complement(334525..335022)	4	0.424848	8	1.02942	12	1.46955	14	2.02386
yahD	U00096-1	335280..335885	8	0.698264	13	1.37468	4	0.402551	8	0.950382
yahE	U00096-1	335925..336788	16	0.97951	5	0.37084	7	0.494104	14	1.16653
yahF	U00096-1	336778..338325	27	0.922562	29	1.20049	51	2.00925	38	1.76723
yahG	U00096-1	338325..339743	79	2.94474	45	2.03217	79	3.3953	74	3.75431
yahH	U00096-1	339769..340089	6	0.988664	8	1.59704	6	1.13993	6	1.34563
yahI	U00096-1	340165..341115	52	2.89218	46	3.09961	67	4.29663	50	3.78504
yahJ	U00096-1	341125..342507	351	13.4242	354	16.4025	278	12.259	247	12.8575
elbB	U00096-1	complement(3349806..3350459)	403	32.5934	380	37.2337	353	32.9178	293	32.253
yahL	U00096-1	344176..344991	14	0.907487	11	0.863839	4	0.298953	10	0.882248
elfC	U00096-1	999216..1001816	108	2.19627	90	2.21734	113	2.64955	116	3.21069
yahM	U00096-1	345404..345649	8	1.72011	20	5.20985	4	0.99165	3	0.877944
yahN	U00096-1	complement(345666..346337)	41	3.22714	48	4.57722	62	5.62673	69	7.39198
yahO	U00096-1	346484..346759	7	1.3415	2	0.464356	15	3.31448	14	3.65174
prpR	U00096-1	complement(346857..348443)	26	0.866561	27	1.09023	42	1.61401	19	0.861901
prpB	U00096-1	348682..349572	87	5.16469	64	4.60291	78	5.33889	81	6.54467
prpC	U00096-1	350012..351181	44	1.98916	61	3.34098	50	2.60626	35	2.15359
prpD	U00096-1	351215..352666	84	3.05996	99	4.36917	86	3.61215	81	4.01605
emrB	U00096-1	2812616..2814154	1045	35.9154	894	37.2245	1249	49.4946	1095	51.222
codB	U00096-1	354922..356181	517	21.7031	531	27.0056	788	38.1408	715	40.8523
entB	U00096-1	627694..628551	2110	130.076	1199	89.5493	1411	100.294	1161	97.415
entC	U00096-1	624885..626060	3009	135.337	1669	90.9451	2271	117.772	1900	116.313
cynT	U00096-1	358799..359458	89	7.13261	103	10.0005	70	6.46827	75	8.18084
cynS	U00096-1	359489..359959	53	5.95193	42	5.71424	36	4.66139	17	2.59842
cynX	U00096-1	359992..361146	85	3.8926	72	3.99467	74	3.90736	67	4.17613
lacA	U00096-1	complement(361249..361860)	15	1.29641	11	1.15179	4	0.398605	10	1.17633
lacY	U00096-1	complement(361926..363179)	15	0.632698	23	1.17533	13	0.632236	14	0.803732
lacZ	U00096-1	complement(363231..366305)	77	1.32449	87	1.81303	86	1.70564	73	1.70906
lacI	U00096-1	complement(366428..367510)	693	33.846	703	41.5965	621	34.9701	565	37.5578
mhpR	U00096-1	complement(367587..368420)	75	4.75661	60	4.61015	37	2.70564	38	3.28018
mhpA	U00096-1	368611..370275	27	0.857733	31	1.1931	45	1.64828	35	1.51333
mhpB	U00096-1	370277..371221	29	1.62319	40	2.71243	37	2.38783	36	2.74253
mhpC	U00096-1	371239..372105	56	3.41642	49	3.62166	56	3.93915	44	3.65354
mhpD	U00096-1	372115..372924	26	1.69782	34	2.68983	32	2.40934	32	2.84411
mhpF	U00096-1	372921..373871	49	2.72532	54	3.63868	47	3.01405	25	1.89252
mhpE	U00096-1	373868..374881	68	3.5471	57	3.60219	38	2.28549	52	3.69187
mhpT	U00096-1	375459..376670	84	3.66589	87	4.59988	86	4.32742	79	4.69251
entD	U00096-1	complement(609459..610079)	130	11.0727	115	11.8669	182	17.8737	157	18.2007
frmB	U00096-1	complement(377535..378368)	444	28.1591	338	25.9705	635	46.4346	622	53.6914
frmA	U00096-1	complement(378462..379571)	732	34.8811	689	39.7765	1376	75.6013	1254	81.3308
frmR	U00096-1	complement(379606..379881)	274	52.5102	265	61.5272	555	122.636	458	119.464
yaiO	U00096-1	complement(380069..380842)	19	1.29842	19	1.57305	21	1.65467	20	1.86024
yaiX_1	U00096-1	complement(380844..381260)	1	0.126843	6	0.922031	3	0.438752	5	0.863206
eptA	U00096-1	complement(4333947..4335590)	370	11.9043	362	14.1103	149	5.52737	154	6.74372
insD1	U00096-1	381674..382579	76	4.43699	162	11.4582	73	4.91392	249	19.7857
yaiX_2	U00096-1	complement(382591..382872)	4	0.750263	2	0.454476	7	1.51385	3	0.765866
yaiP	U00096-1	complement(382739..383935)	38	1.67916	51	2.73027	59	3.00602	51	3.0673
eptC	U00096-1	complement(4148532..4150265)	2015	61.4651	1774	65.5594	1980	69.6386	1938	80.461
yaiS	U00096-1	complement(384059..384616)	8	0.75833	3	0.344522	9	0.983653	4	0.516068
tauA	U00096-1	385232..386194	21	1.15344	17	1.13124	12	0.759956	10	0.747574
ettA	U00096-1	complement(4628855..4630522)	7470	236.879	6673	256.363	7482	273.562	6159	265.824
tauC	U00096-1	386971..387798	23	1.46926	23	1.78003	31	2.28331	23	1.99976
eutK	U00096-1	complement(2555228..2555728)	108	11.4022	94	12.0232	109	13.2685	80	11.4956
hemB	U00096-1	complement(388753..389727)	4166	226.005	3884	255.273	3932	245.948	3699	273.124
evgA	U00096-1	2483755..2484369	201	17.2872	151	15.7337	168	16.6597	179	20.9536
evgL	U00096-1	2483729..2483758	0	0	0	0	0	0	0	0
exbB	U00096-1	complement(3151250..3151984)	7509	540.378	5344	465.918	7709	639.653	7071	692.587
exbD	U00096-1	complement(3150818..3151243)	2046	254.038	1543	232.106	1955	279.879	1855	313.484
yaiT_2	U00096-1	392970..394418	315	11.4986	270	11.9406	332	13.9734	315	15.6503
iprA	U00096-1	394506..395129	42	3.56014	34	3.4916	17	1.66149	25	2.88427
ampH	U00096-1	complement(395130..396287)	2227	101.722	2163	119.696	785	41.3423	674	41.9017
sbmA	U00096-1	396639..397859	726	31.4502	656	34.4285	307	15.334	344	20.2826
yaiW	U00096-1	397872..398966	974	47.0487	777	45.4713	472	26.2882	416	27.3502
exoX	U00096-1	1926120..1926782	1079	86.0816	958	92.5939	647	59.5147	579	62.8703
yaiZ	U00096-1	399593..399805	49	12.168	38	11.4323	38	10.8802	45	15.2095
fabG	U00096-1	1150670..1151404	40772	2934.12	33136	2888.97	40609	3369.52	36001	3526.21
iraP	U00096-1	401386..401646	1	0.202657	2	0.491043	0	0	3	0.827488
phoA	U00096-1	401747..403162	1219	45.5348	1149	51.998	270	11.6288	276	14.0322
psiF	U00096-1	403281..403601	134	22.0802	143	28.5471	93	17.669	86	19.2874
fabR	U00096-1	4161067..4161771	2604	195.368	2037	185.154	1797	155.451	1474	150.518
proC	U00096-1	complement(404835..405644)	879	57.3993	843	66.6919	722	54.3608	643	57.1487
yaiI	U00096-1	405764..406222	438	50.4736	338	47.1883	293	38.9304	288	45.1711
aroL	U00096-1	406405..406929	653	65.7895	517	63.1047	967	112.331	758	103.942
yaiA	U00096-1	406979..407170	48	13.2234	53	17.6891	98	31.1285	70	26.2469
aroM	U00096-1	407428..408105	212	16.539	184	17.3908	289	25.9957	274	29.0939
fabZ	U00096-1	202101..202556	5090	590.412	4004	562.677	4918	657.745	4641	732.702
fadA	U00096-1	complement(4027609..4028772)	208	9.45177	191	10.515	334	17.4996	311	19.2348
rdgC	U00096-1	complement(409108..410019)	2981	172.89	2681	188.379	2767	185.033	2355	185.899
mak	U00096-1	410144..411052	86	5.00423	72	5.07573	84	5.63572	62	4.91031
araJ	U00096-1	complement(411297..412481)	318	14.1942	263	14.2222	312	16.0572	236	14.3375
sbcC	U00096-1	complement(412607..415753)	1883	31.6487	1653	33.6594	1906	36.9369	1969	45.0432
sbcD	U00096-1	complement(415750..416952)	993	43.6603	888	47.3018	1080	54.751	1104	66.0669
phoB	U00096-1	417142..417831	6255	479.491	5911	548.962	4201	371.311	5394	562.785
phoR	U00096-1	417889..419184	6798	277.446	5904	291.925	6215	292.462	7095	394.12
brnQ	U00096-1	419591..420910	4245	170.101	3599	174.718	5456	252.078	4630	252.515
proY	U00096-1	420986..422359	2186	84.1523	1987	92.6705	3237	143.678	3020	158.234
malZ	U00096-1	422518..424332	768	22.3814	630	22.243	730	24.529	677	26.853
acpH	U00096-1	complement(424337..424918)	493	44.805	353	38.8671	312	32.6938	324	40.0777
fadJ	U00096-1	complement(2457015..2459159)	130	3.20567	116	3.46546	162	4.60597	166	5.57136
fadL	U00096-1	2461306..2462646	9410	371.162	9126	436.096	14712	669.078	12355	663.277
fbaA	U00096-1	complement(3070165..3071244)	10786	528.25	10056	596.667	7118	401.946	6326	421.683
secD	U00096-1	427647..429494	13755	393.696	12119	420.238	11128	367.239	9163	356.957
secF	U00096-1	429505..430476	7212	392.457	6095	401.826	6672	418.623	4910	363.66
yajD	U00096-1	430605..430952	561	85.268	555	102.198	542	94.9847	483	99.9191
tsx	U00096-1	complement(431129..432013)	1514	90.4868	1474	106.73	2205	151.949	2075	168.793
yajI	U00096-1	complement(432312..432851)	126	12.3418	109	12.9349	63	7.11509	75	9.99881
nrdR	U00096-1	433002..433451	1332	156.565	1260	179.427	1628	220.636	1392	222.693
ribD	U00096-1	433455..434558	3119	149.434	2939	170.593	4120	227.595	3546	231.233
ribE	U00096-1	434647..435117	4267	479.186	3520	478.908	5322	689.109	4535	693.166
fbaB	U00096-1	complement(2177512..2178564)	650	32.6503	467	28.4197	152	8.80337	183	12.5113
fdnI	U00096-1	1551338..1551991	108	8.73471	90	8.81851	100	9.32515	91	10.0172
pgpA	U00096-1	436589..437107	927	94.4746	836	103.221	889	104.464	718	99.5951
yajO	U00096-1	complement(437161..438135)	825	44.7561	605	39.7632	691	43.2222	697	51.4646
fdoI	U00096-1	complement(4081225..4081860)	1250	103.957	1168	117.684	1876	179.891	1463	165.603
fecI	U00096-1	complement(4517714..4518235)	1029	104.267	625	76.7255	1119	130.735	948	130.743
xseB	U00096-1	complement(441101..441343)	1276	277.745	1027	270.829	1004	251.977	1079	319.666
fecR	U00096-1	complement(4516764..4517717)	1026	56.8855	660	44.3329	1060	67.7628	763	57.578
yajL	U00096-1	complement(443051..443641)	687	61.4854	600	65.057	453	46.746	414	50.4305
ffh	U00096-1	complement(2746434..2747795)	8014	311.225	7245	340.872	10044	449.742	8303	438.873
yajQ	U00096-1	444683..445174	2537	272.746	2192	285.5	2232	276.67	1817	265.871
fhuA	U00096-1	167484..169727	12081	284.762	8822	251.927	14486	393.694	12836	411.801
cyoE	U00096-1	complement(446815..447705)	4982	295.753	4370	314.292	8320	569.481	5416	437.604
cyoD	U00096-1	complement(447717..448046)	1268	203.239	1268	246.227	2430	449.082	1700	370.865
cyoC	U00096-1	complement(448046..448660)	1968	169.259	1692	176.301	3238	321.096	2385	279.186
fhuD	U00096-1	170575..171465	1270	75.3926	861	61.9235	1144	78.3037	937	75.7081
cyoA	U00096-1	complement(450663..451610)	7846	437.767	6690	452.218	13536	870.795	10261	779.224
ampG	U00096-1	complement(452070..453545)	2173	77.871	1718	74.5877	1881	77.7206	1379	67.2603
yajG	U00096-1	complement(453589..454167)	1951	178.23	1854	205.192	1740	183.275	1579	196.329
bolA	U00096-1	454472..454789	167	27.7774	168	33.8542	170	32.6028	183	41.429
tig	U00096-1	455133..456431	44753	1822.28	40339	1989.97	50799	2384.95	47788	2648.44
clpP	U00096-1	456677..457300	4992	423.148	4116	422.689	4170	407.554	3475	400.914
fhuE	U00096-1	complement(1159362..1161551)	620	14.9744	452	13.2259	555	15.4555	484	15.9104
lon	U00096-1	458888..461242	11225	252.115	8264	224.869	8972	232.344	6946	212.336
fhuF	U00096-1	complement(4604875..4605663)	3720	249.384	2463	200.04	3432	265.28	3263	297.729
ppiD	U00096-1	461915..463786	7134	201.572	6484	221.956	7235	235.704	6534	251.278
ybaV	U00096-1	463937..464308	43	6.11404	51	8.78532	83	13.6072	70	13.5468
fadM	U00096-1	464402..464800	32	4.24209	27	4.33632	52	7.94812	52	9.38234
queC	U00096-1	complement(464852..465547)	725	55.0974	688	63.3446	683	59.8474	666	68.8883
ybaE	U00096-1	complement(465612..467312)	166	5.16186	152	5.72624	229	8.21041	154	6.51774
fimC	U00096-1	4544304..4545029	250	18.214	287	25.3324	346	29.0652	326	32.3267
decR	U00096-1	468383..468841	671	77.3237	575	80.2759	687	91.2804	607	95.2043
fimI	U00096-1	4543728..4544267	302	29.5812	368	43.6701	426	48.1116	373	49.7274
fiu	U00096-1	complement(839249..841531)	1082	25.0682	921	25.8514	2658	71.004	2146	67.6713
glnK	U00096-1	472598..472936	16	2.49645	6	1.13418	38	6.83624	43	9.13165
amtB	U00096-1	472966..474252	265	10.8911	239	11.9001	507	24.025	462	25.8431
tesB	U00096-1	complement(474301..475161)	412	25.3103	332	24.7096	410	29.0412	416	34.7833
ybaY	U00096-1	475379..475951	376	34.7085	303	33.8858	154	16.3908	159	19.9767
ybaZ	U00096-1	complement(475982..476371)	138	18.7162	133	21.8533	61	9.53891	78	14.3983
ybaA	U00096-1	476672..477025	276	41.239	177	32.0406	444	76.4915	404	82.1597
pdeB	U00096-1	complement(477067..478617)	998	34.0347	731	30.202	1576	61.9695	1553	72.0842
flgA	U00096-1	complement(1130204..1130863)	107	8.57516	135	13.1075	103	9.51759	89	9.70793
maa	U00096-1	complement(479367..479918)	676	64.7754	513	59.5537	476	52.5898	432	56.3411
hha	U00096-1	complement(480090..480308)	519	125.35	419	122.603	231	64.3282	231	75.9362
tomB	U00096-1	complement(480334..480708)	1245	175.607	902	154.137	586	95.3016	574	110.195
acrB	U00096-1	complement(481254..484403)	24126	405.114	20360	414.188	10189	197.267	8056	184.115
flgC	U00096-1	1131438..1131842	20	2.61203	14	2.21515	20	3.01168	15	2.66635
acrR	U00096-1	485761..486408	658	53.7098	618	61.1144	343	32.2814	439	48.772
flgD	U00096-1	1131854..1132549	30	2.27989	55	5.06388	36	3.15447	27	2.79277
ybaM	U00096-1	complement(490110..490271)	5	1.63252	1	0.395563	3	1.12938	5	2.22196
priC	U00096-1	complement(490285..490812)	267	26.7473	249	30.2201	230	26.5661	214	29.1783
ybaN	U00096-1	490882..491259	761	106.487	563	95.4436	826	133.267	634	120.748
apt	U00096-1	491412..491963	5416	518.97	4880	566.514	4037	446.019	3328	434.035
dnaX_1	U00096-1	492092..493375	849	34.974	741	36.9814	1611	76.5181	1843	103.333
dnaX_2	U00096-1	492092..494023	8238	225.537	6993	231.946	8495	268.158	6841	254.914
flgI	U00096-1	1136274..1137371	70	3.37208	62	3.61843	42	2.33282	39	2.55707
ybaB	U00096-1	494076..494405	767	122.937	780	151.465	796	147.107	629	137.22
recR	U00096-1	494405..495010	5316	463.997	4685	495.413	5411	544.551	4397	522.354
flgK	U00096-1	1138378..1140021	108	3.47476	94	3.66401	90	3.33868	81	3.54702
adk	U00096-1	497175..497819	5896	483.504	5696	565.901	6019	569.113	6010	670.804
flhA	U00096-1	complement(1962972..1965050)	105	2.67139	88	2.71243	116	3.40281	100	3.46279
fliM	U00096-1	2020087..2021091	80	4.21043	61	3.8895	47	2.8521	83	5.94556
fliQ	U00096-1	2022616..2022885	10	1.95902	15	3.56006	13	2.93639	14	3.73289
ybaL	U00096-1	complement(501562..503238)	1166	36.7763	956	36.5305	1720	62.5503	1411	60.5724
fsr	U00096-1	complement(503476..504696)	269	11.653	217	11.3887	252	12.5869	192	11.3205
ushA	U00096-1	504914..506566	418	13.3754	402	15.5842	420	15.4957	385	16.7675
ybaK	U00096-1	complement(506603..507082)	126	13.8846	164	21.8944	164	20.8371	158	23.6972
ybaP	U00096-1	complement(507286..508080)	527	35.0628	438	35.3051	419	32.1426	343	31.0604
ybaQ	U00096-1	508218..508559	228	35.2624	178	33.3522	109	19.4372	147	30.9437
copA_1	U00096-1	complement(508875..511379)	3637	76.7959	3372	86.2601	1186	28.8742	994	28.5667
folC	U00096-1	complement(2431674..2432942)	3405	141.925	3031	153.057	3268	157.056	2628	149.089
folD	U00096-1	complement(556875..557741)	2608	159.108	2399	177.313	3210	225.798	2980	247.445
glsA	U00096-1	511641..512573	224	12.699	234	16.0718	62	4.05269	82	6.32722
ybaT	U00096-1	512576..513868	269	11.0041	254	12.5883	110	5.18833	126	7.0154
cueR	U00096-1	513993..514400	165	21.3908	162	25.444	145	21.6741	139	24.5265
ybbJ	U00096-1	complement(514401..514859)	256	29.5005	235	32.8084	311	41.322	256	40.1521
qmcA	U00096-1	complement(514856..515773)	262	15.096	212	14.7987	341	22.654	337	26.4282
fetA	U00096-1	515919..516596	49	3.82269	49	4.63123	39	3.50807	47	4.99056
fetB	U00096-1	516583..517362	87	5.89966	86	7.06536	78	6.09865	82	7.56833
cnoX	U00096-1	complement(517425..518279)	1716	106.158	1305	97.8081	955	68.1194	822	69.2128
ybbO	U00096-1	complement(518340..519149)	671	43.8167	547	43.2746	537	40.4318	510	45.3279
tesA	U00096-1	complement(519139..519765)	1466	123.671	1395	142.573	639	62.1537	627	71.9914
folP	U00096-1	complement(3324063..3324911)	880	54.8249	659	49.7403	793	56.9638	597	50.6229
fpr	U00096-1	complement(4113726..4114472)	1071	75.8353	813	69.7429	448	36.5756	388	37.3931
rhsD	U00096-1	523261..527541	696	8.59937	684	10.2386	596	8.49053	532	8.94638
ybbC	U00096-1	527581..527949	8	1.14674	4	0.694647	3	0.495825	1	0.195099
frlD	U00096-1	3503167..3503952	101	6.79675	95	7.74518	167	12.9577	114	10.4415
selU	U00096-1	complement(530132..531226)	925	44.6818	788	46.115	943	52.5208	819	53.8456
allS	U00096-1	complement(531295..532221)	35	1.99706	33	2.28121	36	2.36841	27	2.09684
allA	U00096-1	532451..532933	62	6.78965	71	9.4198	76	9.59622	81	12.0731
allR	U00096-1	533011..533826	2492	161.533	2203	173.003	1489	111.285	1282	113.104
gcl	U00096-1	533916..535697	116	3.44313	86	3.09258	61	2.08764	56	2.26236
hyi	U00096-1	535710..536486	28	1.90607	10	0.824725	23	1.80526	28	2.59429
glxR	U00096-1	536586..537464	25	1.50437	14	1.02063	13	0.901962	16	1.31042
allW	U00096-1	537633..539087	2	0.0727059	4	0.176168	10	0.419151	3	0.148436
allB	U00096-1	539147..540508	23	0.893209	28	1.31738	39	1.74631	34	1.79714
ybbY	U00096-1	540565..541866	37	1.50312	36	1.77183	38	1.77994	33	1.82467
glxK	U00096-1	541888..543033	42	1.93851	39	2.18077	51	2.71406	39	2.44997
allE	U00096-1	complement(543261..544046)	18	1.2113	29	2.36432	32	2.48291	37	3.38891
allC	U00096-1	complement(544057..545292)	62	2.65324	45	2.33305	38	1.87499	52	3.02877
allD	U00096-1	complement(545314..546363)	16	0.805997	19	1.15956	18	1.04548	14	0.959886
fdrA	U00096-1	546680..548347	32	1.01474	22	0.845195	29	1.06032	25	1.07901
ylbE	U00096-1	548357..549616	65	2.72863	70	3.56006	68	3.29133	57	3.25675
ylbF	U00096-1	549627..550442	65	4.21333	45	3.53389	46	3.43796	46	4.05834
ybcF	U00096-1	550439..551332	29	1.71579	35	2.50877	43	2.93336	37	2.97951
purK	U00096-1	complement(551527..552594)	611	30.2603	571	34.2606	810	46.2538	671	45.2306
purE	U00096-1	complement(552591..553100)	566	58.7015	478	60.0604	680	81.3153	576	81.308
frlR	U00096-1	3504052..3504783	350	25.2906	318	27.8385	360	29.9934	309	30.3898
fruA	U00096-1	complement(2259719..2261410)	1709	53.425	1487	56.3172	6669	240.378	4820	205.082
fruB	U00096-1	complement(2262365..2263495)	909	42.5113	760	43.0607	4516	243.515	3876	246.719
fruK	U00096-1	complement(2261427..2262365)	907	51.091	834	56.9155	5258	341.498	3938	301.919
ybcJ	U00096-1	complement(556661..556873)	57	14.1546	44	13.2374	61	17.4656	51	17.2374
frvB	U00096-1	complement(4090915..4092366)	40	1.45712	39	1.72119	39	1.63807	22	1.09078
sfmA	U00096-1	558212..558754	2	0.19482	4	0.472053	1	0.112314	4	0.530324
sfmC	U00096-1	558974..559666	11	0.83958	7	0.647284	5	0.440018	10	1.03884
sfmD	U00096-1	559697..562300	41	0.832809	38	0.935132	60	1.40522	76	2.10113
frvX	U00096-1	complement(4089855..4090925)	905	44.6953	769	46.0116	116	6.60545	152	10.2173
sfmF	U00096-1	563330..563845	3	0.307521	9	1.11769	8	0.945527	10	1.39518
fimZ	U00096-1	complement(563848..564480)	15	1.2534	7	0.708638	15	1.44518	8	0.909844
intD	U00096-1	complement(564815..565978)	916	41.6241	748	41.1793	1085	56.8474	1173	72.5481
frwD	U00096-1	4147138..4147479	40	6.18638	38	7.12013	32	5.70634	29	6.10454
ftsL	U00096-1	91032..91397	506	73.126	448	78.4381	470	78.316	390	76.7122
insF3	U00096-1	567138..568004	56	3.41642	137	10.1259	63	4.43154	40	3.3214
renD_2	U00096-1	568035..568247	15	3.7249	11	3.30935	13	3.72218	6	2.02793
emrE	U00096-1	568315..568647	159	25.2555	145	27.9032	128	23.4423	134	28.9695
ftsP	U00096-1	complement(3161257..3162669)	2036	76.2146	1930	87.5277	2535	109.413	2159	110
ybcK	U00096-1	568902..570428	24	0.831333	13	0.54555	28	1.11829	19	0.895767
ftsQ	U00096-1	103155..103985	2204	140.286	2002	154.381	2646	194.188	2147	185.999
ybcM	U00096-1	571454..572251	82	5.43518	64	5.13934	63	4.81472	63	5.68353
ftsZ	U00096-1	105305..106456	9850	452.258	8706	484.28	9114	482.492	7316	457.195
ybcN	U00096-1	572466..572921	8	0.927957	5	0.702644	16	2.13988	5	0.78938
fucI	U00096-1	2935584..2937359	160	4.76518	139	5.01536	184	6.31842	141	5.71553
ybcO	U00096-1	573084..573374	3	0.545294	2	0.44042	9	1.88618	3	0.74218
rusA	U00096-1	573371..573733	4	0.582849	5	0.88266	14	2.3521	8	1.58659
fumC	U00096-1	complement(1685185..1686588)	1202	45.2835	930	42.4469	912	39.6152	756	38.7646
quuD	U00096-1	573956..574339	7	0.964205	8	1.33502	7	1.11173	10	1.87478
fur	U00096-1	complement(710200..710646)	2701	319.609	2231	319.832	2773	378.335	2672	430.338
insH2	U00096-1	complement(574737..575717)	68	3.66642	163	10.6475	869	54.0237	0	0
fusA	U00096-1	complement(3471400..3473514)	240024	6002.7	225671	6837.47	277217	7993.61	232262	7905.85
essD	U00096-1	577398..577613	27	6.61169	13	3.85674	25	7.05862	15	4.9994
rrrD	U00096-1	577613..578110	114	12.1082	80	10.2942	120	14.6955	141	20.3831
gabT	U00096-1	2792735..2794015	202	8.34074	200	10.0049	155	7.37932	124	6.96872
gadX	U00096-1	complement(3664986..3665810)	320	20.5163	279	21.6711	118	8.72292	152	13.2639
borD	U00096-1	complement(578600..578893)	627	112.804	587	127.944	495	102.681	757	185.366
galE	U00096-1	complement(791039..792055)	707	36.7706	588	37.0499	646	38.7387	669	47.3572
ybcW	U00096-1	579880..580086	6	1.53315	2	0.619142	2	0.589242	1	0.347785
ylcI	U00096-1	complement(580251..580445)	5	1.35624	1	0.328621	6	1.87651	2	0.738374
nohD	U00096-1	580834..581379	31	3.00311	22	2.58202	35	3.90939	28	3.69187
tfaD	U00096-1	581534..582097	57	5.34562	58	6.58991	26	2.81143	36	4.5952
galK	U00096-1	complement(788831..789979)	706	32.5003	614	34.2435	635	33.7045	640	40.0997
appY	U00096-1	583681..584430	37	2.60941	34	2.90501	13	1.0571	33	3.16762
gatZ	U00096-1	complement(2175059..2176321)	403	16.8774	385	19.5338	805	38.871	666	37.9622
envY	U00096-1	complement(586147..586908)	24	1.66594	35	2.94336	35	2.80122	37	3.49565
ybcH	U00096-1	complement(587091..587981)	137	8.1329	126	9.06198	202	13.8263	204	16.4829
nfrA	U00096-1	complement(587982..590954)	843	14.9981	825	17.7824	1290	26.4624	1149	27.8231
nfrB	U00096-1	complement(590941..593178)	524	12.3844	483	13.8298	659	17.958	599	19.2685
cusS	U00096-1	complement(593328..594770)	781	28.6278	705	31.3078	668	28.2321	558	27.8387
cusR	U00096-1	complement(594760..595443)	873	67.5089	804	75.3235	733	65.3554	706	74.3069
cusC	U00096-1	595600..596973	34	1.30886	30	1.39915	49	2.17492	30	1.57187
cusF	U00096-1	597131..597463	3	0.476518	5	0.962179	8	1.46514	4	0.864762
cusB	U00096-1	597479..598702	25	1.08034	30	1.57062	37	1.84355	36	2.11739
cusA	U00096-1	598714..601857	227	3.81897	192	3.91335	266	5.1598	284	6.50304
pheP	U00096-1	601959..603335	1491	57.2725	1286	59.8463	1566	69.3572	1193	62.3716
ybdG	U00096-1	complement(603416..604663)	772	32.7194	556	28.549	499	24.3848	388	22.3819
nfsB	U00096-1	complement(604771..605424)	3346	270.614	2825	276.803	1457	135.867	1257	138.369
gdhA	U00096-1	1842371..1843714	2450	96.4205	1954	93.1656	961	43.6072	797	42.6913
hokE	U00096-1	607836..607988	2	0.691419	1	0.418831	0	0	0	0
insL2	U00096-1	608065..609177	342	16.253	0	0	341	18.685	594	38.4213
fepA	U00096-1	complement(610254..612494)	1952	46.0724	1367	39.0892	2326	63.2997	2127	68.3292
fes	U00096-1	612737..613939	679	29.8543	468	24.9293	916	46.4369	794	47.5155
ybdZ	U00096-1	613942..614160	83	20.0464	43	12.5821	75	20.8858	77	25.3121
entF	U00096-1	614157..618038	2338	31.856	1547	25.5367	2583	40.5791	2039	37.8131
fepE	U00096-1	618254..619387	45	2.09895	17	0.960652	56	3.01168	37	2.34893
fepC	U00096-1	complement(619384..620199)	277	17.9553	178	13.9785	324	24.2152	276	24.35
fepG	U00096-1	complement(620196..621188)	393	20.9337	277	17.8756	508	31.1995	383	27.7671
fepD	U00096-1	complement(621185..622189)	598	31.473	393	25.0586	894	54.2507	839	60.1003
entS	U00096-1	622300..623550	1219	51.5405	801	41.0304	1705	83.1191	1248	71.8188
fepB	U00096-1	complement(623554..624510)	948	52.3961	673	45.0644	1095	69.7808	1030	77.4829
entE	U00096-1	626070..627680	3369	110.613	1912	76.0541	2264	85.7067	1888	84.3698
entA	U00096-1	628551..629297	1757	124.41	1039	89.1303	1183	96.5824	910	87.7004
entH	U00096-1	629300..629713	463	59.1539	256	39.6251	284	41.8361	228	39.6474
ybdD	U00096-1	632182..632379	43	11.487	41	13.2693	49	15.0926	32	11.635
hcxA	U00096-1	complement(632389..633477)	341	16.5626	323	19.0066	441	24.697	497	32.8556
ybdM	U00096-1	complement(634747..635376)	46	3.86207	28	2.84805	43	4.16257	31	3.54243
ybdN	U00096-1	complement(635349..636569)	49	2.12267	35	1.83689	57	2.84704	53	3.12493
citR	U00096-1	complement(636716..637618)	64	3.74882	75	5.32235	39	2.63397	29	2.31202
dsbG	U00096-1	complement(637827..638573)	347	24.5704	318	27.2795	253	20.6554	264	25.4427
ahpC	U00096-1	638945..639508	5328	499.675	4955	562.982	3927	424.635	3999	510.45
ahpF	U00096-1	639753..641318	2365	79.8807	2016	82.4953	1990	77.4988	1911	87.8516
uspG	U00096-1	complement(641439..641867)	138	17.0147	111	16.5804	255	36.2507	223	37.4221
ybdR	U00096-1	642088..643326	178	7.59891	146	7.55113	105	5.16835	123	7.14685
rnk	U00096-1	complement(643557..643967)	343	44.1423	318	49.581	463	68.7026	315	55.1759
citT	U00096-1	complement(645117..646580)	93	3.36004	108	4.7273	97	4.04077	94	4.6224
citG	U00096-1	complement(646631..647509)	39	2.34681	34	2.47868	33	2.2896	27	2.21134
citX	U00096-1	complement(647484..648035)	35	3.35376	17	1.97351	18	1.98869	19	2.47797
citF	U00096-1	complement(648039..649571)	38	1.31112	35	1.46304	36	1.43217	43	2.01933
citD	U00096-1	complement(650487..650783)	5	0.890464	0	0	3	0.616025	6	1.45437
dpiA	U00096-1	653862..654542	173	13.437	179	16.8436	228	20.4184	253	26.7457
dcuC	U00096-1	complement(654583..655968)	127	4.84667	76	3.51383	166	7.3043	141	7.3238
pagP	U00096-1	656557..657117	338	31.8681	192	21.9315	169	18.372	138	17.7091
cspE	U00096-1	657292..657501	8629	2173.42	5721	1745.75	3323	965.039	5332	1827.9
tatE	U00096-1	658947..659150	124	32.151	138	43.349	101	30.1943	70	24.7029
lipA	U00096-1	complement(659251..660216)	5582	305.644	4738	314.303	5445	343.759	5068	377.694
ybeF	U00096-1	complement(660425..661378)	198	10.9779	147	9.87414	247	15.79	274	20.6768
dacA	U00096-1	complement(662752..663963)	6385	278.651	5312	280.857	5447	274.087	5079	301.687
rlpA	U00096-1	complement(664102..665190)	4943	240.085	4350	255.972	4916	275.307	4081	269.786
mrdA	U00096-1	complement(666316..668217)	7452	207.236	6145	207.034	7938	254.527	6601	249.85
rlmH	U00096-1	complement(668248..668715)	3715	419.871	3337	456.92	4142	539.757	3160	486.096
rsfS	U00096-1	complement(668719..669036)	2151	357.78	1842	371.187	1993	382.22	1715	388.256
cobC	U00096-1	complement(669296..669907)	573	49.5229	412	43.1396	478	47.6332	435	51.1704
nadD	U00096-1	complement(669931..670572)	1291	106.364	1117	111.493	1143	108.579	925	103.726
lptE	U00096-1	complement(671605..672186)	2716	246.837	2190	241.13	2672	279.993	2346	290.192
leuS	U00096-1	complement(672201..674783)	15315	313.614	13615	337.772	15874	374.797	13563	378.018
ybeL	U00096-1	675018..675500	198	21.6831	201	26.6673	85	10.7326	97	14.4579
ybeQ	U00096-1	complement(675570..676547)	74	4.00217	56	3.66927	62	3.86622	64	4.71109
ybeR	U00096-1	676711..677418	2	0.149417	5	0.45255	4	0.344556	9	0.915145
djlB	U00096-1	677415..678842	18	0.666725	38	1.70524	20	0.854153	29	1.46201
ybeT	U00096-1	complement(678852..679406)	3	0.285911	6	0.692769	6	0.659314	1	0.129714
ybeU	U00096-1	679508..680215	13	0.971209	5	0.45255	13	1.11981	11	1.11851
djlC	U00096-1	680212..681663	74	2.69568	57	2.51558	71	2.98212	70	3.47066
hscC	U00096-1	complement(681723..683393)	91	2.8805	69	2.64608	122	4.45263	71	3.05888
rihA	U00096-1	complement(683477..684412)	167	9.4372	121	8.28399	159	10.3599	148	11.3833
gltL	U00096-1	complement(684530..685255)	367	26.7382	294	25.9502	307	25.7891	262	25.9804
gltK	U00096-1	complement(685255..685929)	383	30.0122	298	28.2906	302	27.2858	234	24.957
insH3	U00096-1	complement(687997..688977)	255	13.7491	949	61.9908	900	55.9509	676	49.6088
lnt	U00096-1	complement(689343..690881)	4748	163.183	3604	150.064	3259	129.146	2467	115.401
ybeX	U00096-1	complement(690906..691784)	5374	323.379	4219	307.575	3053	211.822	2544	208.357
ybeY	U00096-1	complement(691874..692341)	625	70.6377	451	61.7534	329	42.873	356	54.7627
ybeZ	U00096-1	complement(692338..693378)	4231	214.978	3557	218.959	3310	193.915	2764	191.147
miaB	U00096-1	complement(693531..694955)	9335	346.499	9124	410.299	9958	426.178	8961	452.712
ubiF	U00096-1	695101..696276	982	44.1679	938	51.1123	1133	58.7566	883	54.0548
umpH	U00096-1	complement(699574..700326)	1567	110.072	1352	115.057	1313	106.342	981	93.7896
nagC	U00096-1	complement(700374..701594)	2514	108.906	2064	108.324	1756	87.7087	1651	97.3447
nagA	U00096-1	complement(701603..702751)	2666	122.728	2116	118.012	1280	67.9397	1131	70.8636
nagB	U00096-1	complement(702811..703611)	665	43.9129	519	41.5207	329	25.0494	382	34.333
nagE	U00096-1	703944..705890	591	16.0555	505	16.6209	753	23.5865	558	20.6324
chiP	U00096-1	708334..709740	94	3.53375	91	4.14455	143	6.19834	132	6.75399
chiQ	U00096-1	709790..710116	52	8.4112	38	7.44674	81	15.1067	60	13.2094
uof	U00096-1	complement(710639..710725)	1	0.607972	0	0	0	0	0	0
fldA	U00096-1	complement(710935..711465)	4416	439.883	3787	457.016	3659	420.244	3618	490.518
ybfF	U00096-1	complement(712038..712802)	577	39.8949	527	44.1448	579	46.1584	507	47.712
seqA	U00096-1	712987..713532	2984	289.074	2740	321.579	2791	311.746	2665	351.387
ybfP	U00096-1	715412..715906	55	5.87706	37	4.7899	49	6.03705	28	4.07224
kdpE	U00096-1	complement(721056..721733)	279	21.7659	214	20.2262	229	20.5987	179	19.0066
kdpC	U00096-1	complement(724407..724979)	187	17.2619	218	24.3799	198	21.0739	170	21.3587
kdpA	U00096-1	complement(727059..728732)	222	7.01455	240	9.18726	136	4.9547	100	4.30056
ybfA	U00096-1	729134..729340	167	42.6726	165	51.0792	117	34.4706	105	36.5174
rhsC	U00096-1	729583..733776	791	9.97587	638	9.74816	842	12.2438	633	10.8657
ybfB	U00096-1	733776..734102	11	1.77929	2	0.391934	2	0.373006	7	1.5411
ybfC	U00096-1	735650..736219	14	1.29914	11	1.23665	8	0.855951	9	1.13671
ybfQ	U00096-1	736445..736699	3	0.622277	0	0	1	0.239163	0	0
ybgA	U00096-1	739001..739510	47	4.8745	35	4.39773	24	2.86995	20	2.82319
ybgI	U00096-1	742827..743570	861	61.2115	820	70.6271	493	40.4118	395	38.2212
pxpC	U00096-1	744243..745175	1543	87.4756	1463	100.483	921	60.2021	715	55.1703
abrB	U00096-1	complement(746723..747769)	199	10.0533	188	11.5065	258	15.0282	193	13.2706
ybgO	U00096-1	complement(747921..748982)	49	2.44047	42	2.53428	78	4.47923	100	6.77885
ybgP	U00096-1	complement(748979..749707)	28	2.03158	22	1.93386	54	4.51752	86	8.49281
ybgQ	U00096-1	complement(749722..752169)	88	1.9014	93	2.43446	383	9.5416	481	14.1454
ybgD	U00096-1	complement(752229..752795)	7	0.653007	5	0.565089	106	11.4014	159	20.1881
gltA	U00096-1	complement(753185..754468)	4982	205.23	4166	207.914	7831	371.951	11293	633.177
sdhC	U00096-1	755177..755566	176	23.8699	140	23.0035	427	66.7724	349	64.4231
sdhA	U00096-1	755907..757673	687	20.5647	636	23.0649	1551	53.5314	1072	43.6756
sdhB	U00096-1	757689..758405	298	21.9836	260	23.2372	536	45.591	380	38.1544
sucA	U00096-1	758706..761507	1826	34.4695	1481	33.8702	1622	35.3034	1452	37.306
sucD	U00096-1	764180..765049	894	54.3527	796	58.6306	716	50.1912	637	52.711
mngR	U00096-1	complement(765153..765875)	151	11.0469	129	11.4336	124	10.4596	136	13.542
mngA	U00096-1	765984..767960	51	1.36448	44	1.42619	49	1.51155	54	1.96638
mngB	U00096-1	767978..770611	321	6.44602	266	6.47137	325	7.52491	303	8.28147
cydA	U00096-1	771458..773026	9472	319.316	8727	356.428	5611	218.098	5129	235.337
cydB	U00096-1	773042..774181	6661	309.056	6099	342.834	4288	229.395	3937	248.623
cydX	U00096-1	774196..774309	4	1.85591	0	0	0	0	0	0
ybgE	U00096-1	774309..774602	127	22.8486	116	25.2837	97	20.1214	123	30.1189
ybgC	U00096-1	774752..775156	1143	149.277	941	148.89	1040	156.607	860	152.871
tolQ	U00096-1	775153..775845	2145	163.718	1928	178.281	1716	151.014	1477	153.436
tolA	U00096-1	776342..777607	3446	143.974	3048	154.281	3375	162.582	2680	152.399
pal	U00096-1	779067..779588	6848	693.898	6387	784.073	6487	757.892	5207	718.121
nadA	U00096-1	782085..783128	1585	80.3029	1719	105.513	334	19.511	382	26.3417
pnuC	U00096-1	783166..783885	656	48.1919	653	58.118	172	14.569	157	15.6981
ybgS	U00096-1	complement(784937..785317)	281	39.0107	181	30.4427	40	6.40278	34	6.42443
gpmA	U00096-1	complement(786843..787595)	5565	390.906	4648	395.55	5793	469.183	4808	459.674
galM	U00096-1	complement(787797..788837)	1692	85.971	1493	91.905	1151	67.4308	921	63.6927
galT	U00096-1	complement(789983..791029)	633	31.9786	545	33.3565	751	43.7449	633	43.5249
modF	U00096-1	complement(792316..793788)	573	20.5757	426	18.5326	349	14.4496	324	15.8352
modE	U00096-1	complement(793856..794644)	655	43.9103	629	51.0862	641	49.5467	522	47.6293
acrZ	U00096-1	794773..794922	34	11.9892	32	13.6706	18	7.31838	34	16.3181
modA	U00096-1	795089..795862	295	20.1597	239	19.7873	345	27.1839	310	28.8338
modB	U00096-1	795862..796551	265	20.3142	219	20.3388	325	28.7255	254	26.5012
ybhD	U00096-1	complement(799622..800575)	68	3.77019	46	3.08987	44	2.81279	71	5.35785
ybhH	U00096-1	800759..801811	7	0.351619	5	0.304279	7	0.405418	11	0.752047
ybhI	U00096-1	801887..803320	17	0.62705	21	0.938427	16	0.680463	9	0.451829
ybhJ	U00096-1	803503..805764	318	7.43596	228	6.45911	330	8.89723	331	10.5346
ybhC	U00096-1	complement(805998..807281)	4137	170.421	4336	216.399	3894	184.954	2975	166.803
bioA	U00096-1	complement(807968..809257)	1639	67.2035	1261	62.6406	587	27.7512	524	29.243
bioB	U00096-1	809344..810384	3311	168.233	2745	168.975	365	21.3834	418	28.9072
bioF	U00096-1	810381..811535	2571	117.74	2066	114.625	352	18.5864	297	18.5121
bioC	U00096-1	811522..812277	1315	92.004	934	79.169	192	15.4886	174	16.5695
bioD	U00096-1	812270..812947	586	45.7162	499	47.163	120	10.7941	101	10.7244
uvrB	U00096-1	813526..815547	3585	93.7801	3278	103.886	4056	122.335	3716	132.305
ybhK	U00096-1	complement(815739..816647)	719	41.8377	630	44.4127	660	44.2806	615	48.7071
moaC	U00096-1	818570..819055	481	52.3494	414	54.5876	369	46.3046	323	47.8461
moaE	U00096-1	819295..819747	213	24.8705	191	27.0188	207	27.868	156	24.7917
ybhM	U00096-1	820793..821506	36	2.6669	35	3.14123	30	2.56246	33	3.32733
ybhN	U00096-1	complement(821542..822498)	69	3.81364	37	2.47754	46	2.93143	44	3.30995
clsB	U00096-1	complement(822498..823739)	98	4.17356	84	4.33399	53	2.60248	43	2.49246
ybhP	U00096-1	complement(823736..824497)	69	4.78957	60	5.04576	24	1.92083	28	2.64535
ybhQ	U00096-1	824630..825040	286	36.8067	280	43.6563	275	40.8061	227	39.7617
ybhR	U00096-1	complement(825002..826108)	591	28.2386	528	30.5644	153	8.42903	142	9.23467
ybhS	U00096-1	complement(826119..827252)	645	30.0849	649	36.6743	113	6.07714	124	7.87208
ybhF	U00096-1	complement(827245..828981)	2539	77.3153	2045	75.4438	341	11.9726	290	12.0193
ghrA	U00096-1	1097886..1098824	1028	57.9069	934	63.7399	825	53.5824	775	59.4178
rhlE	U00096-1	830872..832236	5776	223.819	4925	231.209	6515	291.082	5470	288.493
ghrB	U00096-1	3717310..3718284	3503	190.037	3031	199.21	1331	83.2544	1267	93.5519
dinG	U00096-1	833070..835220	1957	48.123	1476	43.972	2340	66.3451	1788	59.8422
ybiB	U00096-1	835248..836210	494	27.1333	461	30.6764	541	34.2614	470	35.136
hcxB	U00096-1	836351..837436	514	25.0343	468	27.6151	412	23.1367	298	19.7546
ghxP	U00096-1	4278479..4279828	406	15.9072	409	19.4142	667	30.1318	500	26.6635
ybiJ	U00096-1	complement(837665..837925)	1522	308.444	1178	289.224	361	84.353	401	110.608
ybiI	U00096-1	complement(838190..838456)	27	5.34878	17	4.08007	31	7.08083	30	8.08892
glaH	U00096-1	2788985..2789962	60	3.245	47	3.07956	29	1.80839	34	2.50277
glcE	U00096-1	complement(3125470..3126522)	50	2.51156	56	3.40792	30	1.73751	34	2.32451
mcbA	U00096-1	complement(841796..842056)	11	2.22923	31	7.61117	17	3.9723	25	6.89573
glgA	U00096-1	complement(3566600..3568033)	1150	42.4181	1059	47.3235	694	29.5151	557	27.9632
ybiO	U00096-1	complement(843255..845480)	544	12.9264	373	10.7378	588	16.1096	552	17.8523
glgB	U00096-1	complement(3571316..3573502)	2130	51.515	1811	53.064	834	23.2569	684	22.5158
glnP	U00096-1	complement(846460..847119)	716	57.3815	716	69.5183	617	57.0131	493	53.7754
glnH	U00096-1	complement(847258..848004)	1722	121.931	1447	124.13	1138	92.9085	1047	100.904
dps	U00096-1	complement(848408..848911)	1834	192.474	1157	147.107	616	74.5391	647	92.4176
rhtA	U00096-1	complement(849210..850097)	226	13.4616	194	13.9997	249	17.1009	236	19.1329
yliM	U00096-1	850332..850397	3	2.40425	1	0.970926	2	1.84808	2	2.18156
ompX	U00096-1	850450..850965	41154	4218.57	34538	4289.21	40103	4739.81	32259	4500.72
opgE	U00096-1	complement(851014..852597)	1169	39.0357	816	33.0115	1401	53.9407	1083	49.2214
glgC	U00096-1	complement(3568033..3569328)	1026	41.874	902	44.5997	534	25.1287	425	23.6083
mntR	U00096-1	853183..853650	132	14.9187	116	15.8834	181	23.5867	199	30.6117
ybiR	U00096-1	853647..854765	744	35.1678	640	36.6505	1185	64.5836	1028	66.1369
ldtB	U00096-1	complement(854824..855744)	5433	312.02	5290	368.067	6286	416.244	5879	459.541
ybiT	U00096-1	855963..857555	7872	261.38	6946	279.415	10091	386.324	9151	413.555
glnD	U00096-1	complement(185978..188650)	2480	49.0744	2236	53.6047	2384	54.3927	2061	55.5085
ybiV	U00096-1	complement(859213..860028)	474	30.7249	461	36.2027	382	28.5501	321	28.3202
ybiW	U00096-1	complement(860174..862606)	216	4.69585	193	5.0833	168	4.21115	147	4.34967
ybiY	U00096-1	complement(862612..863511)	38	2.23328	32	2.27844	42	2.84604	23	1.83978
fsaA	U00096-1	863642..864304	167	13.3231	123	11.8884	162	14.9017	140	15.2018
moeB	U00096-1	complement(864380..865129)	931	65.6585	819	69.9766	1225	99.6113	891	85.5258
moeA	U00096-1	complement(865129..866364)	2142	91.665	2121	109.964	2753	135.838	2181	127.033
iaaA	U00096-1	866568..867533	397	21.7378	351	23.2841	222	14.0155	181	13.4891
gsiA	U00096-1	867520..869391	648	18.3093	622	21.2919	410	13.3571	312	11.9986
gsiB	U00096-1	869411..870949	396	13.61	374	15.5727	234	9.2728	246	11.5074
gsiC	U00096-1	870967..871887	247	14.1853	199	13.846	146	9.66778	139	10.8652
gsiD	U00096-1	871890..872801	198	11.4835	162	11.3828	94	6.28589	102	8.05167
pdeI	U00096-1	872979..875327	725	16.3252	686	18.7142	480	12.4621	516	15.8142
glnQ	U00096-1	complement(845741..846463)	1049	76.7432	915	81.0985	745	62.8422	674	67.1123
rimO	U00096-1	complement(876710..878035)	6226	248.352	5946	287.35	7144	328.573	6011	326.35
bssR	U00096-1	878248..878631	118	16.2537	117	19.5247	57	9.05268	104	19.4977
yliI	U00096-1	878742..879857	399	18.9109	293	16.8242	124	6.77628	130	8.3861
gstB	U00096-1	complement(879854..880480)	681	57.449	640	65.4098	366	35.5998	312	35.8235
dacC	U00096-1	880727..881929	1216	53.4651	1314	69.9939	671	34.0166	667	39.9154
deoR	U00096-1	complement(881976..882734)	935	65.1587	870	73.4527	1148	92.2431	1255	119.037
glnS	U00096-1	706093..707757	10794	342.903	9967	383.602	10599	388.226	8884	384.127
mdfA	U00096-1	883673..884905	1536	65.8917	1426	74.1117	1831	90.5647	1398	81.6253
ybjH	U00096-1	complement(884946..885230)	868	161.093	822	184.824	218	46.6493	243	61.3822
ybjI	U00096-1	complement(885316..886131)	346	22.4279	303	23.7948	257	19.2078	232	20.4681
ybjJ	U00096-1	complement(886131..887339)	615	26.9061	488	25.8657	412	20.7828	303	18.0425
glpA	U00096-1	2352647..2354275	280	9.09158	215	8.45761	131	4.90438	94	4.1542
ybjL	U00096-1	complement(888134..889819)	1133	35.5447	1037	39.4141	1316	47.6027	1164	49.7023
glpD	U00096-1	3562013..3563518	25140	882.964	20727	881.945	26746	1083.1	23210	1109.51
grxA	U00096-1	complement(890496..890753)	5	1.02507	16	3.97402	10	2.36382	6	1.67422
ybjC	U00096-1	890913..891200	1388	254.917	1468	326.636	1080	228.699	1051	262.719
nfsA	U00096-1	891184..891906	3412	249.617	3337	295.766	2438	205.65	2495	248.435
glpE	U00096-1	complement(3561497..3561823)	830	134.256	734	143.84	969	180.721	735	161.816
ybjN	U00096-1	892957..893433	1222	135.505	1030	138.372	847	108.293	805	121.495
potF	U00096-1	893784..894896	123	5.84538	111	6.39084	193	10.5754	267	17.2702
potG	U00096-1	894991..896124	44	2.05231	60	3.39054	106	5.70068	107	6.79284
glpQ	U00096-1	complement(2349935..2351011)	270	13.2602	284	16.8979	317	17.9505	316	21.1228
potI	U00096-1	897084..897929	93	5.81454	97	7.34737	164	11.8224	143	12.1688
ybjO	U00096-1	897989..898477	132	14.278	149	19.5257	221	27.5624	180	26.4999
rlmC	U00096-1	898518..899645	1977	92.7044	1803	102.428	2217	119.864	2059	131.41
artJ	U00096-1	complement(899844..900575)	1923	138.954	1822	159.503	735	61.2364	929	91.3662
artM	U00096-1	complement(900866..901534)	1883	148.877	1583	151.63	2895	263.91	2696	290.118
artQ	U00096-1	complement(901534..902250)	2463	181.697	2310	206.454	4010	341.082	3720	373.512
artI	U00096-1	complement(902257..902988)	3916	282.966	3750	328.285	5363	446.818	6201	609.862
artP	U00096-1	complement(903006..903734)	3927	284.929	3754	329.987	5003	418.54	6024	594.892
ybjP	U00096-1	complement(903952..904467)	166	17.0161	125	15.5235	75	8.86432	68	9.48724
ybjQ	U00096-1	904593..904916	172	28.0793	154	30.4583	140	26.3522	142	31.5518
gltB	U00096-1	3354725..3359185	9450	112.048	8059	115.766	4102	56.0786	3161	51.0121
ybjS	U00096-1	complement(905740..906753)	4897	255.443	4471	282.551	2100	126.303	1599	113.525
ybjT	U00096-1	complement(906852..908282)	1254	46.3511	1141	51.0948	749	31.921	563	28.3237
ltaE	U00096-1	complement(908293..909294)	1216	64.1902	1118	71.4997	678	41.2663	551	39.5881
poxB	U00096-1	complement(909331..911049)	999	30.7392	793	29.5616	130	4.61213	125	5.23498
gltI	U00096-1	complement(686839..687747)	1016	59.1197	818	57.666	664	44.549	593	46.9647
hcp	U00096-1	complement(912162..913814)	112	3.58383	94	3.64406	91	3.35739	95	4.13744
lysO	U00096-1	complement(913958..914857)	392	23.0381	428	30.4741	504	34.1524	374	29.9164
aqpZ	U00096-1	complement(915352..916047)	64	4.86377	79	7.27358	111	9.7263	96	9.92985
ybjD	U00096-1	916473..918131	1324	42.2128	1128	43.5705	1351	49.6641	1512	65.6124
gltJ	U00096-1	complement(685929..686669)	350	24.9835	221	19.1119	250	20.5757	220	21.374
macA	U00096-1	919235..920350	174	8.24684	168	9.64662	225	12.2957	193	12.4501
macB	U00096-1	920347..922293	563	15.2948	469	15.4361	594	18.6061	479	17.7113
cspD	U00096-1	complement(922366..922590)	433	101.791	407	115.916	483	130.918	390	124.785
gltS	U00096-1	complement(3827460..3828665)	2096	91.9277	1945	103.348	2502	126.524	2051	122.433
clpS	U00096-1	922913..923233	389	64.0984	325	64.8797	323	61.3665	291	65.2632
gltX	U00096-1	complement(2519257..2520672)	10408	388.782	9793	443.183	12886	554.994	11251	572.017
glvB	U00096-1	complement(3861987..3862472)	40	4.35338	31	4.08748	29	3.63911	27	3.99952
glyA	U00096-1	complement(2684254..2685507)	10527	444.027	10116	516.942	10685	519.65	8871	509.279
cydC	U00096-1	complement(927474..929195)	2854	87.6644	2471	91.9538	2213	78.3758	1859	77.719
cydD	U00096-1	complement(929196..930962)	3412	102.135	3267	118.479	2877	99.2972	2555	104.096
trxB	U00096-1	complement(931085..932050)	3824	209.384	3563	236.357	3712	234.35	3254	242.505
lrp	U00096-1	932595..933089	1845	197.149	1608	208.167	1211	149.201	1006	146.31
ftsK	U00096-1	933224..937213	11657	154.531	9283	149.089	10043	153.506	8781	158.435
lolA	U00096-1	937372..937983	1384	119.615	1053	110.257	1078	107.424	954	112.222
rarA	U00096-1	937994..939337	2863	112.674	2277	108.566	2520	114.35	2095	112.219
serS	U00096-1	939428..940720	11361	464.751	9772	484.301	9347	440.867	7082	394.31
dmsA	U00096-1	940959..943403	273	5.9059	264	6.91919	245	6.11112	225	6.62498
dmsB	U00096-1	943414..944031	47	4.02265	41	4.25134	48	4.73682	51	5.94104
dmsC	U00096-1	944033..944896	121	7.40754	100	7.4168	134	9.45855	91	7.58243
ycaC	U00096-1	complement(944931..945557)	74	6.24262	54	5.51895	26	2.52895	39	4.47794
ycaD	U00096-1	945871..947019	1199	55.1953	1163	64.8619	1270	67.4089	937	58.7084
ycaM	U00096-1	947229..948659	52	1.92206	51	2.28381	71	3.02589	81	4.07499
gmhA	U00096-1	243543..244121	1408	128.625	1283	141.997	1080	113.757	931	115.758
gnd	U00096-1	complement(2099862..2101268)	10808	406.307	10131	461.412	13439	582.514	11695	598.393
gntP	U00096-1	complement(4549953..4551296)	40	1.57421	62	2.95612	103	4.67382	104	5.57076
gntR	U00096-1	complement(3577731..3578726)	1035	54.9647	925	59.5131	1094	66.9872	994	71.8469
focA	U00096-1	complement(953609..954466)	2458	151.529	2489	185.895	1455	103.421	1399	117.385
gntT	U00096-1	3546559..3547875	240	9.63891	210	10.218	406	18.8007	334	18.2575
ycaP	U00096-1	956762..957454	29	2.21344	23	2.12679	34	2.99212	25	2.59709
serC	U00096-1	957653..958741	3239	157.321	3122	183.711	1263	70.7309	1120	74.0408
aroA	U00096-1	958812..960095	1771	72.9552	1685	84.094	871	41.3701	710	39.8083
gpr	U00096-1	3147897..3148937	108	5.48751	124	7.6331	197	11.5412	187	12.9322
cmk	U00096-1	961201..961884	9757	754.506	9203	862.191	11772	1049.61	11715	1233.01
rpsA	U00096-1	961995..963668	169162	5345.03	152663	5843.98	189918	6919.02	163701	7040.06
ihfB	U00096-1	963828..964112	1482	275.046	1547	347.837	2056	439.959	1889	477.164
ycaI	U00096-1	964320..966584	351	8.19675	310	8.77049	502	13.5167	443	14.0804
msbA	U00096-1	966621..968369	5692	172.138	4950	181.362	6133	213.854	5244	215.851
lpxK	U00096-1	968366..969352	2343	125.562	1874	121.67	2855	176.41	1932	140.919
ycaQ	U00096-1	969389..970621	513	22.0068	407	21.1525	676	33.4362	562	32.8136
ycaR	U00096-1	970673..970855	181	52.3155	174	60.9296	185	61.653	182	71.598
gpsA	U00096-1	complement(3782642..3783661)	3098	160.651	2429	152.601	2874	171.838	1934	136.501
ycbJ	U00096-1	971752..972645	235	13.9038	185	13.2606	307	20.9428	225	18.1186
elyC	U00096-1	complement(972622..973401)	193	13.0878	143	11.7482	227	17.7486	171	15.7827
cmoM	U00096-1	973537..974322	2731	183.781	2348	191.428	3931	305.01	3045	278.898
mukF	U00096-1	974319..975641	2918	116.662	2527	122.398	3896	179.594	3201	174.183
mukE	U00096-1	975622..976326	1792	134.447	1470	133.616	2185	189.015	1753	179.008
gshA	U00096-1	complement(2814883..2816439)	5630	191.259	4927	202.78	4372	171.248	3725	172.234
ldtD	U00096-1	981047..982894	6527	186.816	5133	177.992	1511	49.865	1447	56.3699
mepK	U00096-1	983075..983623	5898	568.244	4847	565.758	4698	521.884	4079	534.887
gloC	U00096-1	983650..984297	3155	257.529	2644	261.467	2512	236.417	1957	217.419
aspC	U00096-1	complement(984519..985709)	4561	202.559	4428	238.246	3595	184.086	2948	178.195
ompF	U00096-1	complement(985894..986982)	3737	181.509	2806	165.116	4995	279.731	4392	290.346
asnS	U00096-1	complement(987585..988985)	17335	654.468	16996	777.39	17796	774.672	14011	719.966
pncB	U00096-1	complement(989154..990356)	8754	384.896	7477	398.283	4893	248.052	4738	283.537
pepN	U00096-1	990622..993234	4748	96.1112	4285	105.085	3511	81.9455	3115	85.8221
ssuB	U00096-1	complement(993277..994044)	58	3.99456	36	3.0038	34	2.69992	32	2.99964
ssuC	U00096-1	complement(994041..994832)	45	3.00531	32	2.58914	27	2.07909	20	1.81797
ssuD	U00096-1	complement(994843..995988)	235	10.8464	194	10.8479	71	3.7784	86	5.4025
ssuA	U00096-1	complement(995985..996944)	33	1.81822	29	1.93578	24	1.52466	22	1.6498
ssuE	U00096-1	complement(996937..997512)	36	3.30585	28	3.11506	23	2.43522	17	2.12475
elfA	U00096-1	997868..998407	28	2.74263	29	3.44139	33	3.72695	19	2.53303
elfD	U00096-1	998490..999191	14	1.05486	7	0.638986	12	1.0425	19	1.94849
gsk	U00096-1	500125..501429	3038	123.135	2871	140.979	2786	130.198	2499	137.859
elfG	U00096-1	1001807..1002877	96	4.74116	83	4.96614	105	5.97907	74	4.9742
ycbU	U00096-1	1002889..1003431	17	1.65597	12	1.41616	22	2.47091	22	2.91678
ycbV	U00096-1	1003439..1003954	49	5.02284	21	2.60795	51	6.02774	31	4.32507
ycbF	U00096-1	1003947..1004657	152	11.3078	124	11.1759	136	11.6655	110	11.1379
guaA	U00096-1	complement(2630958..2632535)	15905	533.125	14978	608.243	17466	675.025	14169	646.417
zapC	U00096-1	1005952..1006494	443	43.1526	419	49.4475	414	46.498	419	55.5514
ycbX	U00096-1	complement(1006491..1007600)	1585	75.5282	1378	79.553	1104	60.6568	1069	69.3323
rlmL	U00096-1	1007844..1009952	8658	217.142	8404	255.352	12696	367.134	10438	356.305
gudD	U00096-1	complement(2918045..2919385)	520	20.5105	478	22.8418	158	7.18558	153	8.21379
gudX	U00096-1	complement(2919406..2920746)	405	15.9746	338	16.1517	115	5.23001	96	5.15375
pqiB	U00096-1	1013259..1014899	2326	74.9728	1927	75.2495	2098	77.9706	1667	73.132
pqiC	U00096-1	1014896..1015459	856	80.2781	693	78.738	879	95.0481	755	96.3715
rmf	U00096-1	1015715..1015882	636	200.24	681	259.758	192	69.6989	435	186.406
fabA	U00096-1	complement(1015952..1016470)	6788	691.794	5296	653.899	4219	495.765	3475	482.023
ycbZ	U00096-1	complement(1016539..1018299)	3379	101.492	2790	101.525	4022	139.289	3506	143.329
hcr	U00096-1	complement(911182..912150)	50	2.72928	44	2.90977	50	3.14688	47	3.49184
ompA	U00096-1	complement(1019013..1020053)	92683	4709.25	91977	5661.86	110193	6455.61	87554	6054.89
sulA	U00096-1	complement(1020410..1020919)	547	56.7309	396	49.7571	666	79.6412	604	85.2604
sxy	U00096-1	1021138..1021767	126	10.5787	134	13.63	147	14.2302	167	19.0834
yccS	U00096-1	complement(1021730..1023883)	2443	59.9902	2241	66.6694	2577	72.963	2215	74.0302
hda	U00096-1	complement(2618075..2618776)	1012	76.2511	802	73.2095	1089	94.6073	1021	104.705
helD	U00096-1	1024471..1026525	1768	45.5065	1520	47.3982	1702	50.5105	1254	43.9305
mgsA	U00096-1	complement(1026557..1027015)	623	71.7923	535	74.6915	430	57.1333	394	61.7966
csgI	U00096-1	complement(1027111..1027773)	69	5.50476	63	6.08916	76	6.99091	73	7.92666
hdhA	U00096-1	complement(1697273..1698040)	300	20.6615	296	24.6979	157	12.4673	158	14.8107
hspQ	U00096-1	complement(1028404..1028721)	1299	216.065	1167	235.166	1835	351.919	1513	342.525
rlmI	U00096-1	complement(1028779..1029969)	3173	140.916	3135	168.677	3996	204.62	3158	190.889
hemD	U00096-1	complement(3989088..3989828)	1502	107.215	1317	113.893	1167	96.0476	968	94.0455
tusE	U00096-1	complement(1030339..1030668)	191	30.6141	217	42.1382	232	42.8754	193	42.1041
yccA	U00096-1	complement(1030759..1031418)	9632	771.925	8251	801.111	4465	412.583	3666	399.88
hyaA	U00096-1	1032139..1033257	54	2.5525	48	2.74879	63	3.43356	33	2.12307
hyaB	U00096-1	1033254..1035047	47	1.38573	53	1.89314	43	1.46177	61	2.44787
hyaC	U00096-1	1035066..1035773	48	3.586	34	3.07734	42	3.61784	32	3.25385
hemE	U00096-1	4197716..4198780	2044	101.516	1791	107.765	2165	123.977	1548	104.641
hyaE	U00096-1	1036354..1036752	21	2.78387	31	4.97874	30	4.58545	28	5.05203
hyaF	U00096-1	1036749..1037606	41	2.52755	51	3.80902	57	4.05155	39	3.27234
appC	U00096-1	1037740..1039284	245	8.38765	253	10.4935	184	7.26312	160	7.45542
appB	U00096-1	1039296..1040432	176	8.18757	165	9.29937	150	8.04571	133	8.42116
hemF	U00096-1	2553225..2554124	1300	76.4018	1058	75.3309	1027	69.5924	915	73.1913
appA	U00096-1	1040617..1041915	233	9.48745	212	10.4582	153	7.18317	146	8.09141
etk	U00096-1	complement(1042030..1044210)	432	10.4768	414	12.164	446	12.4713	385	12.7083
etp	U00096-1	complement(1044230..1044676)	48	5.67984	54	7.74135	51	6.95819	50	8.05273
gfcE	U00096-1	complement(1044664..1045803)	158	7.33086	134	7.53235	139	7.43607	171	10.7987
gfcD	U00096-1	complement(1045849..1047945)	256	6.4572	223	6.81454	309	8.98657	335	11.5008
gfcC	U00096-1	complement(1047945..1048691)	61	4.31928	51	4.37502	74	6.0415	84	8.09542
gfcB	U00096-1	complement(1048688..1049332)	72	5.90439	47	4.66948	81	7.65877	81	9.04078
gfcA	U00096-1	complement(1049439..1049744)	68	11.7541	45	9.4237	80	15.9442	79	18.586
insA4	U00096-1	1049833..1050108	258	49.444	146	33.898	330	72.9186	294	76.6865
insB4	U00096-1	1050027..1050530	2169	227.631	1735	220.597	2300	278.311	2227	318.105
cspH	U00096-1	complement(1050963..1051175)	191	47.4304	101	30.3859	233	66.7129	332	112.212
hemH	U00096-1	498055..499017	330	18.1255	261	17.3678	302	19.1256	274	20.4835
ymcF	U00096-1	1051684..1051872	83	23.2284	28	9.4935	89	28.7185	60	22.8544
ymcE	U00096-1	1051847..1052077	25	5.72441	10	2.77408	48	12.6725	26	8.10293
gnsA	U00096-1	1052067..1052240	5	1.51993	3	1.10485	8	2.80398	1	0.413744
yccM	U00096-1	complement(1052289..1053362)	59	2.9057	55	3.28162	105	5.96237	92	6.16686
torS	U00096-1	complement(1053434..1056178)	488	9.4033	422	9.85145	603	13.397	524	13.7426
hemL	U00096-1	complement(173602..174882)	10299	425.254	9596	480.033	8459	402.72	7925	445.38
higA	U00096-1	complement(3233728..3234144)	140	17.758	118	18.1333	158	23.1076	182	31.4207
hisD	U00096-1	2091097..2092401	4090	165.774	3675	180.458	1707	79.7731	1475	81.3696
torA	U00096-1	1059256..1061802	118	2.45051	106	2.6669	4113	98.4835	3545	100.2
torD	U00096-1	1061799..1062398	97	8.55112	87	9.29177	859	87.3123	736	88.3095
cbpM	U00096-1	complement(1062550..1062855)	76	13.137	74	15.4967	73	14.5491	63	14.8218
cbpA	U00096-1	complement(1062855..1063775)	358	20.5601	348	24.2131	266	17.6139	247	19.3071
yccE	U00096-1	1064036..1065292	19	0.799505	21	1.07057	14	0.679245	18	1.0309
hisG	U00096-1	2090192..2091091	2680	157.505	2555	181.919	1422	96.3587	1241	99.2682
yccJ	U00096-1	complement(1066864..1067091)	24	5.56774	17	4.77798	4	1.06994	10	3.15752
wrbA	U00096-1	complement(1067112..1067708)	284	25.1621	224	24.0438	77	7.86593	87	10.4912
ymdF	U00096-1	1068081..1068254	127	38.6062	113	41.6159	39	13.6694	54	22.3422
rutG	U00096-1	complement(1068511..1069839)	117	4.65654	107	5.15928	113	5.18546	87	4.71276
rutF	U00096-1	complement(1069860..1070354)	14	1.49598	27	3.49534	17	2.09449	21	3.05418
rutE	U00096-1	complement(1070365..1070955)	47	4.20642	43	4.66242	39	4.02449	38	4.62889
rutD	U00096-1	complement(1070965..1071765)	29	1.915	27	2.16004	35	2.66483	30	2.69631
rutC	U00096-1	complement(1071773..1072159)	12	1.64011	10	1.65584	10	1.57588	18	3.34844
hisL	U00096-1	2089996..2090046	0	0	0	0	0	0	0	0
rutA	U00096-1	complement(1072863..1074011)	27	1.24293	14	0.780797	15	0.796168	20	1.25311
rutR	U00096-1	1074242..1074880	345	28.5575	271	27.1768	356	33.9768	363	40.8965
putA	U00096-1	complement(1074920..1078882)	611	8.15492	405	6.54879	798	12.2804	585	10.627
hiuH	U00096-1	2038956..2039369	107	13.6706	97	15.0142	65	9.57518	68	11.8247
putP	U00096-1	1079305..1080813	1439	50.4399	1437	61.0236	2422	97.8856	1780	84.9203
hofC	U00096-1	complement(114522..115724)	150	6.5952	151	8.04344	188	9.53072	208	12.4474
efeB	U00096-1	1083376..1084647	792	32.9337	587	29.572	1386	66.4523	1099	62.2001
phoH	U00096-1	1084992..1086056	468	23.2434	498	29.9647	1556	89.1033	1844	124.65
pgaD	U00096-1	complement(1086106..1086519)	26	3.32182	30	4.64356	116	17.088	132	22.9538
pgaC	U00096-1	complement(1086521..1087846)	39	1.55569	16	0.773227	89	4.09336	119	6.46077
hokC	U00096-1	complement(16751..16903)	0	0	0	0	0	0	0	0
pgaA	U00096-1	complement(1089866..1092289)	257	5.60794	221	5.84238	310	7.79943	295	8.76133
dgcT	U00096-1	1092876..1094234	67	2.6077	51	2.40481	54	2.4233	49	2.59572
holA	U00096-1	complement(670574..671605)	2404	123.213	1996	123.94	2164	127.883	1795	125.218
holD	U00096-1	4607803..4608216	1600	204.419	1452	224.748	2163	318.632	1855	322.57
ycdU	U00096-1	1095843..1096829	11	0.589492	15	0.973878	23	1.42116	13	0.948215
hrpB	U00096-1	162105..164534	1901	41.3789	1774	46.7819	2353	59.054	1855	54.9564
ycdX	U00096-1	1098879..1099616	1474	105.644	1382	120	1433	118.42	1259	122.815
ycdY	U00096-1	1099640..1100194	698	66.522	717	82.7859	713	78.3484	586	76.0126
ycdZ	U00096-1	1100296..1100787	1254	134.814	1031	134.284	1540	190.893	1238	181.149
csgG	U00096-1	complement(1100851..1101684)	142	9.00585	128	9.835	224	16.3801	233	20.1127
csgF	U00096-1	complement(1101711..1102127)	8	1.01474	7	1.0757	11	1.60876	9	1.55377
csgE	U00096-1	complement(1102152..1102541)	7	0.949371	10	1.64311	5	0.781878	10	1.84593
csgD	U00096-1	complement(1102546..1103196)	61	4.95623	38	3.74053	48	4.4967	35	3.87051
csgB	U00096-1	1103951..1104406	6	0.695968	6	0.843173	2	0.267485	2	0.315752
csgA	U00096-1	1104447..1104902	15	1.73992	20	2.81058	29	3.87853	21	3.31539
csgC	U00096-1	1104961..1105293	12	1.90607	5	0.962179	5	0.915713	2	0.432381
ymdA	U00096-1	1105414..1105725	29	4.91639	14	2.87544	11	2.15017	9	2.07668
ymdB	U00096-1	1105820..1106353	212	20.9989	147	17.6403	155	17.7021	126	16.9867
clsC	U00096-1	1106355..1107776	562	20.9045	433	19.5128	346	14.8392	339	17.1625
opgC	U00096-1	complement(1107784..1108941)	799	36.4956	755	41.78	709	37.3397	561	34.8767
opgG	U00096-1	1109335..1110870	3581	123.315	3220	134.337	3740	148.496	3566	167.136
opgH	U00096-1	1110863..1113406	6636	137.972	5766	145.241	8133	194.97	6551	185.384
yceK	U00096-1	1113579..1113806	165	38.2782	151	42.4397	143	38.2503	172	54.3093
msyB	U00096-1	complement(1113807..1114181)	77	10.8608	56	9.56945	54	8.78206	73	14.0143
hscA	U00096-1	complement(2657085..2658935)	18704	534.479	16845	583.17	20001	658.99	16170	628.904
lpxL	U00096-1	complement(1115662..1116582)	2585	148.458	2327	161.908	2182	144.487	2128	166.338
trhO	U00096-1	1116807..1117859	4192	210.57	3890	236.729	5060	293.06	4343	296.922
yceI	U00096-1	complement(1117901..1118476)	623	57.2095	592	65.8612	179	18.9524	176	21.9974
yceJ	U00096-1	complement(1118480..1119046)	216	20.1499	183	20.6823	45	4.8402	42	5.3327
hsdM	U00096-1	complement(4581459..4583048)	0	0	0	0	0	0	0	0
solA	U00096-1	complement(1119468..1120586)	658	31.1027	552	31.6111	494	26.9234	413	26.5706
bssS	U00096-1	complement(1120701..1120955)	183	37.9589	136	34.1766	299	71.5097	280	79.0494
hsdR	U00096-1	complement(4583249..4586761)	0	0	0	0	0	0	0	0
pyrC	U00096-1	complement(1121561..1122607)	1417	71.5856	1390	85.0743	1716	99.955	1716	117.992
yceB	U00096-1	complement(1122713..1123273)	615	57.9849	494	56.428	350	38.0486	384	49.2775
grxB	U00096-1	complement(1123407..1124054)	1564	127.663	1332	131.722	625	58.8219	725	80.546
mdtH	U00096-1	complement(1124118..1125326)	135	5.90623	73	3.86925	155	7.81878	126	7.50283
rimJ	U00096-1	1125562..1126146	323	29.2045	354	38.7773	311	32.4219	288	35.4419
yceH	U00096-1	1126157..1126804	339	27.6712	269	26.6016	274	25.7875	246	27.3301
yceM	U00096-1	1126806..1127729	756	43.2765	677	46.9512	733	48.38	527	41.06
hsdS	U00096-1	complement(4580068..4581462)	0	0	0	0	0	0	0	0
flgN	U00096-1	complement(1129414..1129830)	176	22.3244	192	29.505	199	29.1039	195	33.6651
flgM	U00096-1	complement(1129835..1130128)	79	14.2129	52	11.3341	49	10.1644	49	11.9986
htpG	U00096-1	495120..496994	5450	153.744	3344	114.287	2835	92.2116	2670	102.516
flgB	U00096-1	1131018..1131434	11	1.39527	13	1.99773	6	0.877504	13	2.24434
htpX	U00096-1	complement(1911695..1912576)	19304	1157.66	15139	1099.91	3914	270.636	2909	237.441
hupB	U00096-1	461451..461723	5540	1073.37	4459	1046.66	4610	1029.85	3872	1021.07
flgE	U00096-1	1132574..1133782	111	4.85623	117	6.2014	77	3.88417	79	4.70415
flgF	U00096-1	1133802..1134557	45	3.14842	52	4.4077	53	4.27551	40	3.80907
flgG	U00096-1	1134729..1135511	91	6.14727	72	5.89252	52	4.05019	36	3.30995
flgH	U00096-1	1135564..1136262	38	2.87547	36	3.30032	18	1.57047	31	3.19275
hyaD	U00096-1	1035770..1036357	60	5.3973	46	5.01315	48	4.97849	49	5.99928
flgJ	U00096-1	1137371..1138312	66	3.70592	54	3.67344	59	3.81975	48	3.66835
hybO	U00096-1	complement(3145143..3146261)	80	3.78149	81	4.63858	105	5.72259	107	6.8839
flgL	U00096-1	1140033..1140986	155	8.59381	126	8.46355	121	7.73519	124	9.35737
hycB	U00096-1	complement(2849238..2849849)	10	0.864273	10	1.04708	10	0.996511	16	1.88213
yceQ	U00096-1	1144502..1144822	1574	259.36	1164	232.369	1297	246.416	1278	286.62
rluC	U00096-1	1144940..1145899	3727	205.348	3228	215.473	3948	250.807	3159	236.897
yceF	U00096-1	complement(1146011..1146595)	528	47.7398	473	51.8126	551	57.442	527	64.8538
yceD	U00096-1	1146794..1147315	48689	4933.59	40782	5006.43	62275	7275.74	59167	8159.99
rpmF	U00096-1	1147367..1147540	3596	1093.13	3318	1221.96	4635	1624.55	3837	1587.53
plsX	U00096-1	1147621..1148691	9699	479.005	7982	477.587	11538	657.014	8827	593.341
fabH	U00096-1	1148759..1149712	17429	966.333	16139	1084.07	22342	1428.26	17911	1351.61
fabD	U00096-1	1149728..1150657	15338	872.345	14414	993.189	20424	1339.34	15621	1209.22
hycE	U00096-1	complement(2844762..2846471)	101	3.12412	90	3.37269	97	3.45947	82	3.45222
acpP	U00096-1	1151615..1151851	22425	5004.8	17107	4625.47	16050	4130.1	18217	5533.62
fabF	U00096-1	1151939..1153180	45152	1922.91	40948	2112.72	61231	3006.65	51126	2963.47
pabC	U00096-1	1153300..1154109	1216	79.4056	1020	80.6948	1425	107.291	1158	102.921
mltG	U00096-1	1154112..1155134	1665	86.0877	1423	89.1373	1905	113.567	1613	113.511
hycF	U00096-1	complement(2844210..2844752)	40	3.89639	29	3.42238	48	5.39107	26	3.4471
holB	U00096-1	1155762..1156766	2411	126.892	2072	132.116	2393	145.215	1971	141.189
ycfH	U00096-1	1156777..1157574	1447	95.911	1450	116.438	1510	115.401	1052	94.906
ptsG	U00096-1	1157869..1159302	6182	228.025	5516	246.493	7840	333.427	6680	335.358
hyfB	U00096-1	2601818..2603836	103	2.69838	90	2.85651	111	3.3529	112	3.99358
hinT	U00096-1	1161885..1162244	312	45.8411	300	53.401	174	29.4768	194	38.7954
ycfL	U00096-1	1162247..1162624	295	41.2793	280	47.4675	244	39.3669	149	28.3776
lpoB	U00096-1	1162638..1163279	849	69.948	749	74.7613	666	63.2664	507	56.853
hyfJ	U00096-1	2611457..2611870	10	1.27762	10	1.54785	15	2.20966	9	1.56503
hypA	U00096-1	2850647..2850997	10	1.50694	8	1.46054	16	2.78001	12	2.46125
iadA	U00096-1	complement(4558354..4559526)	405	18.2625	382	20.8687	421	21.8886	328	20.1306
ndh	U00096-1	1166085..1167389	21122	856.105	19844	974.426	31537	1473.82	26810	1479
ycfJ	U00096-1	1167599..1168138	2726	267.014	2005	237.931	3277	370.098	2572	342.892
ibsA	U00096-1	complement(2153349..2153408)	0	0	0	0	0	0	0	0
bhsA	U00096-1	1169073..1169330	392	80.3654	408	101.338	375	88.6432	415	115.8
ibsB	U00096-1	complement(2153681..2153737)	0	0	0	0	0	0	0	0
mfd	U00096-1	complement(1170518..1173964)	5315	81.5576	4146	77.0758	3570	63.1627	3022	63.1152
ycfT	U00096-1	complement(1174092..1175165)	57	2.8072	62	3.69928	33	1.87389	25	1.67578
lolC	U00096-1	1175427..1176626	2718	119.804	2109	112.623	1786	90.7682	1468	88.0695
lolD	U00096-1	1176619..1177320	1772	133.515	1523	139.025	1214	105.467	972	99.6804
lolE	U00096-1	1177320..1178564	1814	77.0674	1303	67.0665	1244	60.9375	870	50.3073
nagK	U00096-1	1178593..1179504	1769	102.597	1482	104.132	1515	101.31	1119	88.3316
cobB_1	U00096-1	1179520..1180359	162	10.2009	181	13.808	141	10.237	82	7.02773
cobB_2	U00096-1	1179631..1180359	323	23.4357	262	23.0305	183	15.3094	235	23.2071
ibsC	U00096-1	complement(3056890..3056949)	0	0	0	0	1	1.01644	0	0
ymfA	U00096-1	complement(1181264..1181725)	93	10.6474	64	8.87704	136	17.9527	150	23.3738
potD	U00096-1	complement(1181783..1182829)	6574	332.113	6031	369.125	6798	395.975	6232	428.511
potC	U00096-1	complement(1182826..1183620)	1953	129.938	1802	145.251	2144	164.472	1961	177.579
potB	U00096-1	complement(1183617..1184444)	2452	156.636	2153	166.626	2876	211.832	2385	207.367
potA	U00096-1	complement(1184458..1185594)	5689	264.654	5247	295.72	7051	378.202	6382	404.089
pepT	U00096-1	1185844..1187070	563	24.2698	502	26.2174	506	25.1501	478	28.0456
roxA	U00096-1	complement(1187119..1188240)	2633	124.125	2469	141.013	3095	168.229	2373	152.26
phoQ	U00096-1	complement(1188316..1189776)	2176	78.7791	1798	78.8624	2079	86.7837	1795	88.4494
phoP	U00096-1	complement(1189776..1190447)	1228	96.6566	1167	111.284	1049	95.2007	911	97.5955
ibsE	U00096-1	3195141..3195200	0	0	0	0	0	0	0	0
hflD	U00096-1	complement(1191990..1192631)	2931	241.481	2797	279.182	4079	387.483	3667	411.203
icd	U00096-1	1195123..1196373	6107	258.21	5433	278.3	6430	313.464	5713	328.767
nudJ	U00096-1	complement(1193827..1194288)	444	50.8327	418	57.9782	525	69.3028	393	61.2395
rluE	U00096-1	complement(1194298..1194951)	859	69.4733	682	66.8247	871	81.2221	782	86.0815
iclR	U00096-1	complement(4222804..4223628)	4502	288.638	3202	248.713	6198	458.175	4545	396.607
ymfD	U00096-1	complement(1196867..1197532)	35	2.77969	37	3.56006	27	2.47243	23	2.48619
ymfE	U00096-1	complement(1197533..1198237)	31	2.32582	21	1.9088	25	2.16264	16	1.63385
lit	U00096-1	1198695..1199588	82	4.85153	83	5.94937	48	3.27444	61	4.91217
intE	U00096-1	complement(1199679..1200806)	23	1.0785	31	1.7611	37	2.00044	36	2.2976
xisE	U00096-1	complement(1200787..1201032)	12	2.58017	1	0.260492	7	1.73539	2	0.585296
ymfH	U00096-1	complement(1201069..1201380)	12	2.03437	7	1.43772	6	1.17282	4	0.922967
ymfI	U00096-1	1201497..1201838	58	8.97025	100	18.7372	39	6.9546	59	12.4196
idlP	U00096-1	4556913..4556996	0	0	0	0	0	0	0	0
ymfK	U00096-1	complement(1202259..1202933)	419	32.8332	382	36.2652	511	46.169	540	57.5931
ymfT	U00096-1	1203024..1203224	16	4.21043	11	3.50693	15	4.55123	28	10.0287
ymfL	U00096-1	1203268..1203825	131	12.4177	106	12.1731	129	14.099	131	16.9012
ymfM	U00096-1	1203822..1204160	2	0.312056	0	0	4	0.719605	4	0.849456
ymfN	U00096-1	1204170..1205537	41	1.58526	60	2.81058	50	2.22904	44	2.31551
ymfR	U00096-1	1205549..1205731	2	0.578071	1	0.35017	0	0	0	0
beeE	U00096-1	1205731..1206204	14	1.56226	21	2.83904	15	1.92995	8	1.21505
ymfQ	U00096-1	1206913..1207497	22	1.98916	24	2.62897	20	2.08501	17	2.09206
ycfK	U00096-1	1207501..1208130	3	0.251874	2	0.203432	2	0.193608	6	0.685633
tfaP	U00096-1	1208132..1208545	2	0.255524	3	0.464356	5	0.736552	3	0.521677
tfaE	U00096-1	complement(1208517..1209119)	11	0.96489	11	1.16898	10	1.01138	7	0.835721
pinE	U00096-1	1209685..1210239	34	3.24032	27	3.11746	22	2.41748	18	2.33486
idnO	U00096-1	complement(4492587..4493351)	10	0.691419	16	1.34026	17	1.35526	14	1.31749
iraM	U00096-1	complement(1211680..1212003)	445	72.647	487	96.3195	121	22.7758	140	31.1074
idnR	U00096-1	complement(4490141..4491139)	105	5.55938	102	6.54282	92	5.61637	98	7.06222
ilvB	U00096-1	complement(3851096..3852784)	1001	31.3478	818	31.0352	995	35.9275	931	39.6827
ycgX	U00096-1	complement(1212703..1213107)	54	7.05247	33	5.22143	35	5.27044	33	5.86597
bluR	U00096-1	complement(1213328..1214059)	1113	80.4242	752	65.832	1130	94.1458	1178	115.855
ilvX	U00096-1	3950507..3950557	0	0	0	0	0	0	0	0
ycgZ	U00096-1	1215789..1216025	42	9.37354	49	13.2488	23	5.91852	34	10.3279
ymgA	U00096-1	1216068..1216340	17	3.29374	16	3.75567	5	1.11697	18	4.74669
ariR	U00096-1	1216369..1216635	18	3.56586	19	4.56008	14	3.19779	19	5.12298
ymgC	U00096-1	1216748..1216996	15	3.18636	14	3.60296	10	2.44926	9	2.6021
pdeG	U00096-1	1217328..1218851	66	2.29066	73	3.0695	66	2.64115	63	2.97602
infA	U00096-1	complement(926225..926443)	11014	2660.13	9136	2673.27	12404	3454.23	10562	3472.02
ymgD	U00096-1	complement(1222305..1222634)	1276	204.522	961	186.612	104	19.22	103	22.47
ymgG	U00096-1	complement(1222644..1222988)	711	109.007	509	94.5429	39	6.89413	37	7.72082
ymgI	U00096-1	complement(1222990..1223163)	2	0.607972	1	0.368282	0	0	0	0
ymgJ	U00096-1	1223264..1223449	3	0.853122	4	1.37809	0	0	1	0.387051
minE	U00096-1	complement(1224279..1224545)	321	63.5911	307	73.6813	350	79.9449	270	72.8003
insA5	U00096-1	complement(1978940..1979215)	0	0	0	0	0	0	0	0
minC	U00096-1	complement(1225385..1226080)	2347	178.364	2173	200.069	2677	234.57	2265	234.282
ycgJ	U00096-1	1226600..1226968	78	11.1807	70	12.1563	78	12.8915	75	14.6324
pliG	U00096-1	complement(1227071..1227472)	194	25.5257	209	33.3158	167	25.3352	168	30.086
insA9	U00096-1	complement(258345..258620)	0	0	0	0	0	0	0	0
ycgL	U00096-1	1227681..1228007	487	78.7742	510	99.9431	432	80.5693	525	115.583
ycgM	U00096-1	1228079..1228738	617	49.4474	552	53.5951	547	50.5449	520	56.7205
ycgN	U00096-1	1228815..1229276	829	94.9107	938	130.104	778	102.7	736	114.688
hlyE	U00096-1	complement(1229483..1230394)	32	1.85591	27	1.89714	27	1.80552	49	3.86796
umuD	U00096-1	1230767..1231186	45	5.66716	22	3.35663	19	2.75891	33	5.65647
insB5	U00096-1	complement(1978518..1979021)	0	0	0	0	0	0	0	0
dsbB	U00096-1	complement(1232500..1233030)	657	65.4445	613	73.9769	904	103.826	630	85.4135
nhaB	U00096-1	complement(1233176..1234717)	1187	40.7164	1139	47.3336	1654	65.4161	1280	59.7594
fadR	U00096-1	1234938..1235657	1535	112.766	1210	107.692	1525	129.173	1285	128.485
ycgB	U00096-1	complement(1235709..1237241)	186	6.41761	156	6.52098	121	4.81368	133	6.24583
dadA	U00096-1	1237571..1238869	811	33.0228	671	33.1012	835	39.2023	611	33.862
dadX	U00096-1	1238879..1239949	478	23.607	454	27.1642	566	32.23	372	25.0054
ymgM	U00096-1	1240260..1240463	35	9.07487	23	7.22484	32	9.56651	33	11.6457
cvrA	U00096-1	complement(1240335..1242071)	921	28.0454	677	24.9758	705	24.7527	580	24.0386
ldcA	U00096-1	complement(1242166..1243080)	477	27.574	512	35.8574	448	29.8601	388	30.5275
emtA	U00096-1	1243180..1243791	1326	114.603	1181	123.66	1295	129.048	1073	126.22
insB9	U00096-1	complement(257923..258426)	0	0	0	0	0	0	0	0
ymgE	U00096-1	1244728..1244982	4	0.829703	12	3.01558	6	1.43498	11	3.10551
ycgY	U00096-1	1245160..1245600	5	0.5997	9	1.30778	8	1.10633	12	1.95895
treA	U00096-1	complement(1245679..1247376)	137	4.26762	139	5.24575	199	7.14742	169	7.16522
dhaM	U00096-1	complement(1247696..1249114)	1287	47.9732	1215	54.8686	837	35.973	716	36.3255
insC1	U00096-1	381351..381716	0	0	70	12.256	0	0	0	0
dhaK	U00096-1	complement(1249768..1250838)	1534	75.7597	1457	87.1767	1859	105.858	1508	101.366
dhaR	U00096-1	1251066..1252985	389	10.7165	364	12.1487	256	8.13153	215	8.06154
ycgV	U00096-1	complement(1253085..1255952)	565	10.4201	539	12.0431	631	13.4179	563	14.1322
ychF	U00096-1	complement(1256721..1257812)	6484	314.067	5985	351.214	8295	463.263	7472	492.601
pth	U00096-1	complement(1257929..1258513)	1595	144.214	1458	159.71	1661	173.16	1478	181.886
ychH	U00096-1	1258791..1259069	48	9.09996	45	10.3357	68	14.8641	63	16.2561
dauA	U00096-1	complement(1259124..1260803)	776	24.4318	733	27.9592	993	36.0474	812	34.7959
insC2	U00096-1	complement(1468784..1469149)	0	0	7	1.2256	100	16.663	182	35.799
ispE	U00096-1	complement(1262026..1262877)	1515	94.0536	1294	97.3251	1233	88.2586	985	83.2295
insC3	U00096-1	complement(2069815..2070180)	0	0	68	11.9058	0	0	0	0
hemA	U00096-1	1263714..1264970	4689	197.309	3882	197.902	4525	219.542	4101	234.874
insD3	U00096-1	complement(2068952..2069857)	101	5.89652	144	10.1851	565	38.0324	416	33.0557
prmC	U00096-1	1266094..1266927	1361	86.3167	1219	93.663	1317	96.306	1147	99.0098
insD6	U00096-1	4498595..4499500	900	52.5432	767	54.2497	871	58.6305	757	60.1518
ychA	U00096-1	1267320..1268129	1996	130.34	1892	149.681	2253	169.633	1752	155.715
kdsA	U00096-1	1268165..1269019	2798	173.095	2734	204.91	2850	203.288	2771	233.32
insE1	U00096-1	315291..315590	0	0	0	0	126	25.6143	0	0
insE2	U00096-1	complement(392602..392901)	280	49.3673	357	76.2566	243	49.3991	256	61.4327
ldrC	U00096-1	complement(1270238..1270345)	2	0.97951	0	0	0	0	0	0
insE3	U00096-1	566842..567141	0	0	0	0	0	0	0	0
chaB	U00096-1	1272119..1272349	27	6.18236	22	6.10297	4	1.05604	12	3.73981
insE4	U00096-1	complement(1095138..1095437)	0	0	0	0	0	0	0	0
ychN	U00096-1	complement(1273246..1273599)	336	50.204	303	54.8491	90	15.505	96	19.5231
ychO	U00096-1	1273784..1275178	593	22.4845	457	20.9929	503	21.9901	439	22.6554
insF2	U00096-1	complement(391739..392605)	300	18.3023	135	9.97803	308	21.6653	198	16.4409
insF4	U00096-1	complement(1094275..1095141)	108	6.58881	110	8.13025	89	6.26044	110	9.13386
narK	U00096-1	1277957..1279348	125	4.74978	105	4.83371	130	5.69558	80	4.13744
insH1	U00096-1	complement(274101..275081)	0	0	139	9.0798	302	18.7746	221	16.2182
insH4	U00096-1	1396112..1397092	130	7.00934	319	20.8378	157	9.76033	0	0
narJ	U00096-1	1285139..1285849	92	6.84417	88	7.93128	139	11.9228	119	12.0492
narI	U00096-1	1285849..1286526	73	5.69503	66	6.23799	103	9.26491	90	9.55638
ychS	U00096-1	1286709..1286984	143	27.405	95	22.0569	239	52.8108	233	60.7754
insH8	U00096-1	complement(2289065..2290045)	208	11.2149	129	8.42657	65	4.0409	0	0
purU	U00096-1	complement(1287782..1288624)	1744	109.426	1574	119.649	1923	139.119	1858	158.671
ychJ	U00096-1	complement(1288674..1289132)	1118	128.834	1020	142.403	1342	178.309	1071	167.98
rssA	U00096-1	1289245..1290150	578	33.7444	502	35.5063	799	53.7839	619	49.1862
rssB	U00096-1	1290242..1291255	624	32.5499	484	30.5871	550	33.0795	504	35.7827
galU	U00096-1	1291457..1292365	1832	106.602	1473	103.841	1841	123.516	1399	110.799
hns	U00096-1	complement(1292509..1292922)	13892	1774.87	10721	1659.45	7843	1155.36	8376	1456.52
tdk	U00096-1	1293527..1294144	518	44.3347	452	46.8684	448	44.2103	434	50.5571
adhE	U00096-1	complement(1295446..1298121)	4111	81.2576	3631	86.9502	4781	108.96	4037	108.606
insH9	U00096-1	3130214..3131194	1430	77.1027	303	19.7926	617	38.3575	1044	76.6147
ychE	U00096-1	1298598..1299245	247	20.1616	224	22.1515	259	24.3758	280	31.1074
insH21	U00096-1	1299567..1300547	1	0.053918	3	0.195967	4	0.248671	0	0
oppA	U00096-1	1301182..1302813	28787	932.994	24461	960.471	23516	878.774	21186	934.565
insN_2	U00096-1	271764..272190	106	13.1305	92	13.8067	92	13.1399	98	16.5226
intR	U00096-1	complement(1412000..1413235)	30	1.28382	35	1.8146	30	1.48025	29	1.68912
iraD	U00096-1	4556993..4557385	20	2.69178	24	3.91335	18	2.79327	11	2.01503
oppF	U00096-1	1305764..1306768	8376	440.832	7184	458.069	7456	452.453	5257	376.576
yciU	U00096-1	complement(1306821..1307150)	582	93.285	482	93.5973	480	88.7076	468	102.097
clsA	U00096-1	complement(1307185..1308645)	1295	46.8837	1143	50.1333	1429	59.6507	1260	62.0871
yciY	U00096-1	1308788..1308961	234	71.1327	211	77.7076	299	104.799	242	100.126
kch	U00096-1	complement(1309016..1310269)	172	7.25493	165	8.43173	219	10.6508	215	12.343
yciI	U00096-1	complement(1310569..1310865)	293	52.1812	295	63.6496	125	25.6677	121	29.3298
iroK	U00096-1	complement(2668006..2668071)	0	0	0	0	0	0	0	0
ispA	U00096-1	complement(440202..441101)	3400	199.82	2922	208.05	2772	187.838	2447	195.737
ivbL	U00096-1	complement(3852890..3852988)	0	0	0	0	1	0.616025	0	0
kdpB	U00096-1	complement(724988..727036)	404	10.429	365	11.4151	215	6.39927	151	5.30537
ompW	U00096-1	1314020..1314658	42	3.47657	46	4.61304	63	6.01275	62	6.98508
yciE	U00096-1	complement(1314718..1315224)	37	3.86008	18	2.27507	21	2.52607	16	2.27192
yciF	U00096-1	complement(1315270..1315770)	15	1.58364	12	1.53488	2	0.243459	8	1.14956
kdpD	U00096-1	complement(721730..724414)	1405	27.678	1321	31.5274	1283	29.1418	1044	27.9922
trpA	U00096-1	complement(1316416..1317222)	582	38.1463	456	36.2094	403	30.4555	269	23.9971
trpB	U00096-1	complement(1317222..1318415)	921	40.7998	805	43.2038	679	34.6816	569	34.3075
kdpF	U00096-1	complement(728732..728821)	0	0	0	0	0	0	0	0
trpD	U00096-1	complement(1319789..1321384)	242	8.0202	187	7.50825	352	13.4507	300	13.5322
trpE	U00096-1	complement(1321384..1322946)	176	5.95602	127	5.20685	219	8.54513	186	8.56712
kdsB	U00096-1	970852..971598	1708	120.94	1605	137.684	2038	166.386	1681	162.005
rnm	U00096-1	1323220..1324101	898	53.8531	776	56.3798	1012	69.9754	863	70.4406
yciO	U00096-1	1324098..1324718	649	55.2784	527	54.3813	766	75.2265	729	84.5117
kdsD	U00096-1	3341266..3342252	2022	108.359	1611	104.594	2302	142.24	2240	163.385
kefC	U00096-1	47769..49631	203	5.76349	157	5.40029	162	5.30317	132	5.10084
btuR	U00096-1	complement(1327767..1328357)	695	62.2014	598	64.8401	554	57.1684	383	46.6543
yciK	U00096-1	complement(1328354..1329112)	959	66.8312	862	72.7773	542	43.5503	548	51.978
sohB	U00096-1	1329332..1330381	939	47.3019	943	57.551	884	51.3448	769	52.7251
yciN	U00096-1	complement(1330417..1330668)	1373	288.186	1201	305.403	1527	369.549	1870	534.222
topA	U00096-1	1331048..1333645	21358	434.835	17771	438.332	21010	493.197	16496	457.109
cysB	U00096-1	1333855..1334829	1461	79.2589	1390	91.3567	1474	92.1991	1341	99.0159
ymiA	U00096-1	1335148..1335288	1	0.375131	0	0	1	0.432528	4	2.04231
yciX	U00096-1	1335291..1335458	95	29.91	100	38.1435	142	51.5481	125	53.565
kilR	U00096-1	complement(1418008..1418229)	0	0	2	0.577308	1	0.274714	1	0.324286
acnA	U00096-1	1335831..1338506	1638	32.3765	1571	37.6201	2041	46.5147	1965	52.8637
ribA	U00096-1	complement(1338570..1339160)	1413	126.461	1279	138.68	1536	158.503	1381	168.224
kptA	U00096-1	4560930..4561484	207	19.7279	196	22.6305	170	18.6805	99	12.8417
lapA	U00096-1	1340243..1340551	473	80.9665	364	75.4872	424	83.6837	395	92.0279
lapB	U00096-1	1340558..1341727	1612	72.8755	1285	70.3797	1886	98.3082	1646	101.28
pyrF	U00096-1	1341921..1342658	3426	245.546	3235	280.898	4345	359.06	3669	357.909
ldcC	U00096-1	209679..211820	550	13.5814	426	12.7444	586	16.6844	512	17.208
osmB	U00096-1	complement(1343110..1343328)	358	86.4652	184	53.8399	97	27.0123	149	48.9805
ldrA	U00096-1	complement(1269168..1269275)	0	0	0	0	0	0	2	1.33317
yciZ	U00096-1	complement(1344436..1344609)	48	14.5913	47	17.3093	38	13.3189	30	12.4123
ldrB	U00096-1	complement(1269703..1269810)	0	0	0	0	0	0	1	0.666587
pdeR	U00096-1	complement(1344757..1346742)	1658	44.1578	1389	44.8181	696	21.3729	729	26.4259
ymiB	U00096-1	1346796..1346900	1	0.503748	0	0	0	0	0	0
rnb	U00096-1	complement(1346978..1348912)	12669	346.309	12013	397.833	12254	386.216	10203	379.601
ldtC	U00096-1	complement(1169412..1170374)	2067	113.532	1866	124.17	911	57.6934	964	72.0662
fabI	U00096-1	complement(1350251..1351039)	9872	661.806	8833	717.4	9231	713.519	8030	732.688
ycjD	U00096-1	complement(1351407..1351760)	61	9.11442	42	7.60285	80	13.7823	53	10.7784
sapF	U00096-1	complement(1351828..1352634)	622	40.768	452	35.8918	564	42.6225	471	42.0173
sapD	U00096-1	complement(1352636..1353628)	916	48.792	788	50.8519	876	53.8008	648	46.9793
sapC	U00096-1	complement(1353628..1354518)	499	29.6228	492	35.3849	515	35.2503	398	32.1578
sapB	U00096-1	complement(1354505..1355470)	535	29.294	427	28.3257	424	26.7684	394	29.363
sapA	U00096-1	complement(1355467..1357110)	1631	52.4753	1432	55.8176	1550	57.4994	1417	62.051
ymjA	U00096-1	complement(1357423..1357668)	326	70.0947	246	64.0811	277	68.6718	250	73.162
puuP	U00096-1	complement(1357802..1359187)	273	10.4184	258	11.9285	372	16.3687	326	16.933
ymjE	U00096-1	complement(1359177..1359341)	6	1.9234	7	2.71859	15	5.54423	13	5.67205
puuA	U00096-1	complement(1359490..1360908)	593	22.1042	449	20.2766	682	29.3113	546	27.7007
puuD	U00096-1	1361120..1361884	238	16.4558	214	17.926	375	29.8953	334	31.4315
puuR	U00096-1	1361911..1362468	228	21.6124	169	19.4081	308	33.6628	278	35.8667
puuC	U00096-1	1362743..1364230	83	2.95038	102	4.39266	224	9.18076	258	12.4824
puuB	U00096-1	1364232..1365512	62	2.56003	62	3.10151	156	7.42693	167	9.3853
puuE	U00096-1	1365550..1366815	74	3.09172	82	4.1506	173	8.33386	155	8.81412
pspF	U00096-1	complement(1366935..1367912)	86	4.65117	59	3.86584	76	4.73924	59	4.34304
ldtE	U00096-1	complement(1757721..1758725)	401	21.1048	343	21.8705	496	30.0988	531	38.0373
pspB	U00096-1	1368801..1369025	234	55.0093	214	60.9483	145	39.3024	123	39.3553
pspC	U00096-1	1369025..1369384	458	67.2923	415	73.8713	232	39.3024	249	49.7941
pspD	U00096-1	1369393..1369614	151	35.9771	151	43.5867	86	23.6254	81	26.2671
lepB	U00096-1	complement(2704335..2705309)	5039	273.365	4233	278.211	5241	327.826	4596	339.356
ycjM	U00096-1	1370216..1371895	15	0.472264	21	0.801014	14	0.508221	22	0.942745
ycjN	U00096-1	1371909..1373201	8	0.327261	6	0.29736	13	0.613167	13	0.723812
ycjO	U00096-1	1373222..1374103	11	0.65967	22	1.5984	10	0.691457	16	1.30597
leuA	U00096-1	complement(81958..83529)	601	20.222	614	25.0292	337	13.0741	386	17.6773
ycjQ	U00096-1	1374963..1376015	39	1.95902	35	2.12995	38	2.20084	32	2.18777
ycjR	U00096-1	1376034..1376822	28	1.87708	23	1.86802	29	2.24158	19	1.73363
ycjS	U00096-1	1376832..1377887	68	3.40602	51	3.09483	51	2.94537	52	3.54503
ycjT	U00096-1	1377884..1380151	85	1.98234	81	2.28861	107	2.87723	88	2.79332
ycjU	U00096-1	1380148..1380807	13	1.04184	19	1.84476	8	0.73923	11	1.19986
ompG	U00096-1	1381947..1382852	4	0.233526	10	0.707297	9	0.605826	10	0.794607
leuB	U00096-1	complement(80867..81958)	502	24.3155	444	26.055	283	15.8051	222	14.6356
leuC	U00096-1	complement(79464..80864)	802	30.2788	767	35.0823	407	17.717	384	19.7321
ycjF	U00096-1	1385511..1386572	417	20.7689	258	15.5677	238	13.6674	221	14.9813
tyrR	U00096-1	1386720..1388261	1973	67.6777	1698	70.5641	2229	88.1575	2074	96.8289
tpx	U00096-1	complement(1388305..1388811)	3895	406.352	3674	464.367	3283	394.909	2920	414.625
ycjG	U00096-1	1388930..1389895	438	23.9828	366	24.2792	652	41.1627	529	39.4239
mpaA	U00096-1	complement(1389870..1390598)	512	37.1488	503	44.2151	465	38.9009	343	33.8725
ymjC	U00096-1	complement(1390680..1390862)	4	1.15614	7	2.45119	7	2.33282	3	1.18019
leuL	U00096-1	complement(83622..83708)	0	0	0	0	0	0	0	0
ycjY	U00096-1	complement(1390933..1391853)	84	4.82417	88	6.12285	74	4.90011	71	5.54983
pgrR	U00096-1	1391991..1392890	265	15.5742	267	19.0107	296	20.0578	226	18.0778
mppA	U00096-1	1393227..1394840	436	14.2885	382	15.1667	518	19.5731	532	23.7295
ynaI	U00096-1	complement(1394891..1395922)	236	12.0958	229	14.2196	301	17.7877	319	22.2532
lipB	U00096-1	complement(661637..662278)	1055	86.9201	954	95.2234	1329	126.248	1206	135.236
livJ	U00096-1	complement(3598555..3599658)	1068	51.1687	855	49.6281	799	44.1379	613	39.9735
uspE	U00096-1	complement(1397672..1398622)	1146	63.7392	858	57.8145	1056	67.72	1145	86.6774
fnr	U00096-1	complement(1398774..1399526)	7568	531.605	7014	596.899	11561	936.341	9606	918.393
ogt	U00096-1	complement(1399721..1400236)	493	50.5359	425	52.78	488	57.6772	413	57.621
abgT	U00096-1	complement(1400247..1401773)	98	3.39461	54	2.26613	85	3.3948	95	4.47884
abgB	U00096-1	complement(1401810..1403255)	132	4.82846	101	4.47593	111	4.68154	108	5.37695
abgA	U00096-1	complement(1403255..1404565)	45	1.81557	43	2.10182	66	3.07026	38	2.08671
abgR	U00096-1	1404741..1405649	53	3.084	59	4.15928	78	5.23317	74	5.86069
smrA	U00096-1	1405979..1406542	484	45.3909	590	67.0352	666	72.016	630	80.4159
dgcM	U00096-1	complement(1406563..1407795)	169	7.2498	157	8.15956	236	11.673	262	15.2974
livM	U00096-1	complement(3594203..3595480)	210	8.69143	166	8.32353	246	11.7392	165	9.29467
lldD	U00096-1	3779827..3781017	200	8.88221	197	10.5995	266	13.6208	178	10.7594
ynaL	U00096-1	1409308..1409481	1	0.303986	1	0.368282	0	0	1	0.413744
loiP	U00096-1	3081913..3082671	710	49.4788	541	45.6758	383	30.7745	356	33.7667
ttcA	U00096-1	complement(1411013..1411948)	2946	166.479	2634	180.331	3093	201.529	2679	206.052
lolB	U00096-1	complement(1262877..1263500)	1101	93.3266	989	101.565	878	85.8111	756	87.2204
xisR	U00096-1	complement(1413237..1413452)	5	1.22439	3	0.890016	6	1.69407	0	0
lpd	U00096-1	127912..129336	48011	1782.09	48618	2186.31	56543	2419.9	45839	2315.8
lptB	U00096-1	3343944..3344669	2063	150.302	1730	152.7	2005	168.427	1600	158.659
recT	U00096-1	complement(1413984..1414793)	66	4.30984	65	5.14231	77	5.79748	88	7.82129
recE	U00096-1	complement(1414786..1417386)	151	3.07071	128	3.15355	209	4.90049	214	5.92317
racC	U00096-1	complement(1417488..1417763)	4	0.766573	7	1.62525	10	2.20966	9	2.34755
lptC	U00096-1	3342836..3343411	890	81.7279	791	88.0003	932	98.6795	804	100.488
lptD	U00096-1	complement(54755..57109)	10099	226.825	8739	237.794	8485	219.733	7862	240.338
sieB	U00096-1	1418671..1419159	27	2.9205	41	5.37286	60	7.48301	56	8.24442
lpxD	U00096-1	200971..201996	10719	552.598	9082	567.237	11528	685.236	8953	628.206
lpxH	U00096-1	complement(553218..553940)	1061	77.6211	841	74.5398	1099	92.7029	812	80.8534
lsrK	U00096-1	complement(1598617..1600209)	200	6.64075	188	7.56262	249	9.53273	201	9.08366
ydaS	U00096-1	1420365..1420661	12	2.13711	20	4.31523	9	1.84808	16	3.87833
ydaT	U00096-1	1420684..1421106	7	0.875307	25	3.7873	10	1.44176	16	2.72308
ydaU	U00096-1	1421119..1421976	44	2.71249	44	3.28621	47	3.34075	31	2.60109
lysU	U00096-1	complement(4353200..4354717)	4530	157.844	4437	187.304	2947	118.397	2595	123.068
ydaW	U00096-1	1422752..1423312	37	3.48852	37	4.22639	15	1.63066	19	2.43821
maeA	U00096-1	complement(1553972..1555669)	5100	158.868	4003	151.07	3088	110.911	2480	105.146
trkG	U00096-1	1423782..1425239	378	13.7131	401	17.6245	303	12.6741	347	17.1338
ynaK	U00096-1	1425377..1425640	33	6.61169	19	4.6119	27	6.23726	22	5.99928
ydaY	U00096-1	1425621..1425980	85	12.4888	80	14.2403	113	19.143	92	18.3978
ynaA	U00096-1	1426454..1427482	53	2.72435	48	2.98921	72	4.26728	60	4.19775
lomR_1	U00096-1	1427389..1427598	12	3.02249	7	2.13604	11	3.19453	9	3.08535
insH5	U00096-1	complement(1427746..1428726)	133	7.17109	163	10.6475	188	11.6875	174	12.7691
lomR_2	U00096-1	1428796..1428984	4	1.11944	3	1.01716	2	0.64536	2	0.761814
stfR	U00096-1	1429049..1432411	158	2.48504	153	2.91538	185	3.35489	134	2.86853
tfaR	U00096-1	1432411..1432986	34	3.12219	23	2.5588	19	2.01171	39	4.87442
pinR	U00096-1	complement(1433084..1433674)	91	8.14435	52	5.63827	88	9.0809	103	12.5467
ynaE	U00096-1	complement(1433991..1434224)	142	32.0978	62	16.9788	110	28.6689	119	36.611
maeB	U00096-1	complement(2576098..2578377)	1097	25.4492	968	27.2064	1071	28.6476	815	25.7338
uspF	U00096-1	complement(1435185..1435619)	56	6.80928	77	11.3431	90	12.6179	70	11.5848
ompN	U00096-1	complement(1435760..1436893)	55	2.56538	28	1.58225	113	6.07714	148	9.39571
ydbK	U00096-1	complement(1437260..1440784)	5759	86.4153	4698	85.4052	8874	153.53	9691	197.92
ydbJ	U00096-1	1441058..1441324	436	86.373	379	90.9616	344	78.5744	310	83.5855
hslJ	U00096-1	complement(1441321..1441743)	973	121.668	762	115.437	492	70.9347	482	82.0328
ldhA	U00096-1	complement(1441854..1442843)	533	28.477	548	35.4712	608	37.4543	736	53.5209
ydbH	U00096-1	1443051..1445690	1191	23.8622	1101	26.7248	809	18.6887	774	21.1066
malP	U00096-1	complement(3550080..3552473)	450	9.94239	392	10.4928	224	5.70634	219	6.58568
manX	U00096-1	1902048..1903019	308	16.7605	251	16.5477	367	23.0268	314	23.2565
feaR	U00096-1	complement(1446378..1447283)	53	3.09421	29	2.05116	78	5.25049	51	4.0525
feaB	U00096-1	1447519..1449018	163	5.74776	142	6.06635	232	9.43258	185	8.87894
tynA	U00096-1	complement(1449076..1451349)	213	4.95441	225	6.34048	197	5.28335	217	6.86989
paaZ	U00096-1	complement(1451597..1453642)	45	1.16335	47	1.47205	86	2.56346	123	4.32793
paaA	U00096-1	1453927..1454856	32	1.81999	25	1.72261	25	1.63942	32	2.47712
paaB	U00096-1	1454868..1455155	3	0.550974	7	1.55753	3	0.635276	2	0.49994
paaC	U00096-1	1455164..1455910	14	0.991311	22	1.88726	17	1.38791	25	2.40935
paaD	U00096-1	1455925..1456422	35	3.71742	27	3.47428	32	3.91881	20	2.89122
paaE	U00096-1	1456430..1457500	41	2.02487	47	2.81215	36	2.04997	24	1.61325
paaF	U00096-1	1457497..1458264	49	3.37472	57	4.75602	45	3.57343	37	3.46834
paaG	U00096-1	1458264..1459052	47	3.15082	32	2.59898	29	2.24158	15	1.36866
paaH	U00096-1	1459054..1460481	119	4.40779	105	4.71185	94	4.01452	74	3.73065
paaI	U00096-1	1460471..1460893	36	4.50158	23	3.48432	31	4.46946	23	3.91443
paaJ	U00096-1	1460893..1462098	183	8.02613	129	6.85445	144	7.28197	129	7.70057
paaK	U00096-1	1462125..1463438	219	8.81559	165	8.04672	199	9.23616	145	7.94426
manY	U00096-1	1903082..1903882	406	26.81	314	25.1204	365	27.7904	296	26.6036
manZ	U00096-1	1903895..1904746	460	28.5575	351	26.3996	389	27.8448	286	24.1661
matP	U00096-1	1018485..1018937	103	12.0266	81	11.4582	80	10.7702	126	20.0241
ydbA_1	U00096-1	1465392..1467909	142	2.98288	154	3.91918	227	5.49799	153	4.37438
insD2	U00096-1	complement(1467921..1468826)	396	23.119	348	24.614	428	28.8104	345	27.414
mbiA	U00096-1	10830..11315	0	0	0	0	0	0	0	0
mcbR	U00096-1	1520262..1520927	60	4.76518	54	5.19577	61	5.58585	53	5.72905
insI2	U00096-1	1469358..1470509	116	5.32609	97	5.39572	111	5.8763	55	3.43709
ydbA_3	U00096-1	1470519..1474013	894	13.5298	875	16.0432	1159	20.2241	1213	24.9859
pdxI	U00096-1	1474221..1475081	81	4.97605	94	6.99608	99	7.01239	90	7.52524
ydbD	U00096-1	1475144..1477450	27	0.61904	26	0.722198	35	0.925239	48	1.49787
ynbA	U00096-1	1477621..1478226	2	0.174566	4	0.422978	5	0.503189	7	0.831584
ynbB	U00096-1	1478226..1479122	4	0.235869	6	0.428636	3	0.203968	4	0.321032
ynbC	U00096-1	1479138..1480895	115	3.46004	101	3.68157	129	4.47512	124	5.07789
ynbD	U00096-1	1480909..1482201	111	4.54074	120	5.94721	127	5.99017	131	7.29379
azoR	U00096-1	complement(1482255..1482860)	334	29.1525	328	34.6842	268	26.9709	236	28.0363
hrpA	U00096-1	1483061..1486963	4912	66.5675	4291	70.4515	5968	93.2532	4788	88.3154
ydcF	U00096-1	1487235..1488035	1168	77.1282	977	78.1614	588	44.7691	551	49.5222
aldA	U00096-1	1488232..1489671	511	18.7699	477	21.2269	481	20.3712	433	21.6474
cybB	U00096-1	1490902..1491432	242	24.1059	258	31.1355	230	26.416	208	28.2
ydcA	U00096-1	1491677..1491850	17	5.16776	11	4.05111	11	3.85547	12	4.96493
mcrA	U00096-1	1210346..1211179	0	0	0	0	0	0	0	0
hokB	U00096-1	complement(1491922..1492071)	8	2.82099	4	1.70883	7	2.84604	8	3.83954
mokB	U00096-1	complement(1491962..1492129)	48	15.1124	29	11.0616	27	9.8014	32	13.7127
trg	U00096-1	1492470..1494110	338	10.8946	248	9.68441	438	16.2779	400	17.5482
ydcI	U00096-1	complement(1494148..1495071)	394	22.5542	286	19.8346	518	34.1894	450	35.0608
ydcJ	U00096-1	1495288..1496631	261	10.2717	219	10.4418	197	8.93924	198	10.6059
opgD	U00096-1	1496856..1498511	3339	106.649	2750	106.415	1422	52.3688	1341	58.2974
ydcH	U00096-1	1498651..1498875	18	4.23148	15	4.27208	13	3.52366	13	4.1595
mcrB_1	U00096-1	complement(4577958..4578854)	0	0	0	0	0	0	0	0
mcrB_2	U00096-1	complement(4577958..4579337)	0	0	0	0	0	0	0	0
tehA	U00096-1	1500573..1501565	358	19.0694	259	16.714	296	18.1793	243	17.6172
tehB	U00096-1	1501562..1502155	298	26.5358	264	28.4805	256	26.2837	224	27.1483
mcrC	U00096-1	complement(4576912..4577958)	0	0	0	0	0	0	0	0
insQ	U00096-1	1503657..1504865	561	24.5437	423	22.4205	467	23.5572	443	26.379
ydcO	U00096-1	complement(1504905..1506080)	121	5.44228	109	5.93949	115	5.96382	97	5.93807
sutR	U00096-1	1506172..1506708	255	25.117	202	24.105	262	29.7551	278	37.2693
mdaB	U00096-1	3172530..3173111	1097	99.698	989	108.894	534	55.9567	566	70.0123
yncJ	U00096-1	complement(1508834..1509064)	577	132.119	569	157.845	94	24.817	104	32.4117
hicA	U00096-1	1509286..1509462	54	16.137	44	15.9298	34	11.7149	56	22.7769
hicB	U00096-1	1509508..1509924	161	20.4217	155	23.8191	178	26.0326	228	39.3622
ydcR	U00096-1	1510003..1511409	741	27.8565	709	32.2911	760	32.9422	744	38.068
ydcS	U00096-1	1511654..1512799	85	3.92317	71	3.97012	107	5.6942	116	7.28709
ydcT	U00096-1	1512817..1513830	33	1.72139	33	2.08548	46	2.76665	50	3.54987
ydcU	U00096-1	1513831..1514772	88	4.94122	87	5.91832	108	6.99208	107	8.17737
mdlA	U00096-1	468871..470643	1540	45.9425	1344	48.5759	1849	63.6007	1672	67.8904
patD	U00096-1	1515578..1517002	195	7.23806	181	8.13943	206	8.81629	140	7.07284
mdlB	U00096-1	470636..472417	1505	44.6716	1187	42.6848	1609	55.0658	1459	58.9425
ortT	U00096-1	1517389..1517562	129	39.2142	121	44.5622	113	39.6062	117	48.408
ydcY	U00096-1	1517648..1517881	428	96.7454	311	85.1677	305	79.491	304	93.5273
ydcZ	U00096-1	complement(1517882..1518331)	516	60.6513	445	63.3691	496	67.2207	500	79.9905
mnaT	U00096-1	complement(1518328..1518846)	446	45.4538	360	44.4494	253	29.7294	239	33.1521
curA	U00096-1	1519027..1520064	275	14.0132	247	15.2486	137	8.04928	123	8.53077
mdtA	U00096-1	2154016..2155263	1403	59.4628	1222	62.7461	553	27.0237	645	37.2071
pqqU	U00096-1	complement(1520963..1523065)	1942	48.8441	1647	50.1862	2031	58.8985	1595	54.6012
yncE	U00096-1	1523307..1524368	4392	218.746	3440	207.57	6049	347.37	5809	393.784
ansP	U00096-1	complement(1524481..1525980)	749	26.4115	633	27.0422	1010	41.0642	887	42.5709
yncG	U00096-1	1526247..1526864	19	1.62618	28	2.90335	21	2.07236	18	2.09684
mdtB	U00096-1	2155263..2158385	3082	52.1991	2344	48.0968	1339	26.1482	1323	30.4978
ydcD	U00096-1	1529922..1530404	21	2.29972	18	2.38812	15	1.89399	12	1.78861
mdtG	U00096-1	complement(1114264..1115490)	550	23.7094	473	24.7028	459	22.814	460	26.9894
ydcC	U00096-1	1531816..1532952	9	0.418682	11	0.619958	8	0.429105	15	0.949755
pptA	U00096-1	1533052..1533285	23	5.19894	18	4.92932	13	3.38814	14	4.30718
yddH	U00096-1	complement(1533282..1533851)	29	2.69107	21	2.36088	22	2.35386	15	1.89451
mdtU	U00096-1	complement(1673608..1673709)	0	0	0	0	0	0	0	0
melB	U00096-1	4343369..4344790	150	5.57949	115	5.18237	174	7.46248	165	8.35343
narV	U00096-1	complement(1535937..1536617)	65	5.04858	56	5.26952	72	6.44791	45	4.75714
melR	U00096-1	complement(4340720..4341628)	106	6.168	79	5.56921	118	7.91684	92	7.28626
menE	U00096-1	complement(2373648..2375003)	1059	41.3084	1075	50.8018	1392	62.6056	1060	56.2765
narZ	U00096-1	complement(1538850..1542590)	362	5.11827	379	6.49205	247	4.02664	225	4.32988
narU	U00096-1	complement(1542672..1544060)	42	1.59937	42	1.93766	37	1.62455	41	2.12502
yddK	U00096-1	complement(1544758..1545714)	1	0.0552702	2	0.133921	4	0.254907	2	0.150452
yddL	U00096-1	complement(1545738..1546028)	1	0.181765	1	0.22021	1	0.209576	0	0
yddG	U00096-1	complement(1546288..1547169)	127	7.61619	134	9.73568	121	8.36663	105	8.57041
fdnG	U00096-1	1547401..1550448	253	4.39044	192	4.03661	260	5.20226	226	5.33795
fdnH	U00096-1	1550461..1551345	95	5.67784	80	5.79265	123	8.47609	98	7.97193
menH	U00096-1	complement(2376834..2377592)	506	35.2624	475	40.1035	706	56.7279	561	53.211
yddM	U00096-1	complement(1552398..1552682)	561	104.117	409	91.9621	547	117.051	431	108.871
adhP	U00096-1	complement(1552828..1553838)	553	28.9319	474	30.044	427	25.7579	306	21.7897
metG	U00096-1	2194300..2196333	9044	235.186	8852	278.882	12153	364.39	10308	364.841
sra	U00096-1	complement(1555826..1555963)	1	0.383286	0	0	1	0.441931	0	0
bdm	U00096-1	complement(1556065..1556280)	69	16.8965	47	13.9436	1	0.282345	2	0.666587
osmC	U00096-1	1556625..1557056	975	119.378	757	112.29	427	60.2806	423	70.4916
ddpF	U00096-1	complement(1557112..1558038)	233	13.2947	185	12.7886	190	12.4999	174	13.513
ddpD	U00096-1	complement(1558031..1559017)	57	3.05464	63	4.09029	51	3.15128	54	3.93874
ddpC	U00096-1	complement(1559014..1559910)	85	5.01221	100	7.14394	114	7.75079	98	7.86528
ddpB	U00096-1	complement(1559907..1560929)	45	2.3267	40	2.50562	60	3.57692	21	1.47783
ddpA	U00096-1	complement(1560931..1562481)	94	3.20567	98	4.04897	82	3.2243	92	4.27028
ddpX	U00096-1	complement(1562495..1563076)	17	1.545	17	1.87179	20	2.09576	20	2.47393
dosP	U00096-1	complement(1563334..1565733)	125	2.75487	98	2.61665	141	3.58296	109	3.26961
dosC	U00096-1	complement(1565758..1567140)	31	1.18561	24	1.11204	29	1.27882	28	1.45753
metJ	U00096-1	complement(4128078..4128395)	2066	343.642	2035	410.079	2560	490.961	2445	553.519
metK	U00096-1	3086706..3087860	11306	517.761	11976	664.447	14606	771.228	15708	979.083
gadC	U00096-1	complement(1568954..1570489)	386	13.2923	411	17.1467	204	8.09977	221	10.3581
gadB	U00096-1	complement(1570645..1572045)	477	18.0087	448	20.4913	156	6.79079	238	12.2298
pqqL	U00096-1	complement(1572407..1575202)	225	4.25645	184	4.21707	315	6.8708	278	7.15794
yddB	U00096-1	complement(1575247..1577619)	169	3.76696	172	4.64474	232	5.96244	256	7.76646
yddA	U00096-1	complement(1577657..1579342)	75	2.35292	60	2.28047	79	2.85761	82	3.50136
metL	U00096-1	4129835..4132267	4011	87.1993	3471	91.4203	4903	122.9	3857	114.127
ydeM	U00096-1	complement(1579633..1580790)	4	0.182707	8	0.442702	13	0.68465	11	0.683856
ydeN	U00096-1	complement(1580842..1582524)	22	0.691419	27	1.02804	56	2.02926	65	2.78042
ydeO	U00096-1	complement(1582926..1583687)	7	0.485899	12	1.00915	41	3.28143	51	4.81832
safA	U00096-1	complement(1583762..1583959)	2	0.534278	0	0	1	0.308013	1	0.363593
ydeP	U00096-1	complement(1584207..1586486)	383	8.88519	343	9.64028	1197	32.0179	1375	43.4159
mglC	U00096-1	complement(2236743..2237753)	40	2.09272	36	2.28182	48	2.8955	44	3.13316
ydeR	U00096-1	complement(1587793..1588296)	86	9.02548	88	11.1888	160	19.3608	200	28.568
ydeS	U00096-1	complement(1588309..1588839)	124	12.3518	120	14.4816	121	13.8971	187	25.3529
ydeT	U00096-1	complement(1588853..1590001)	574	26.4238	490	27.3279	284	15.0741	369	23.12
hipA	U00096-1	complement(1590854..1592176)	147	5.87706	155	7.50762	160	7.37554	193	10.5021
hipB	U00096-1	complement(1592176..1592442)	29	5.74499	23	5.5201	19	4.33986	15	4.04446
mgtA	U00096-1	4467625..4470321	16503	323.657	15713	373.343	43689	987.927	39949	1066.36
lsrR	U00096-1	complement(1600288..1601241)	77	4.26918	65	4.36612	76	4.85846	67	5.056
lsrA	U00096-1	1601490..1603025	51	1.75623	49	2.04426	35	1.38967	48	2.24973
lsrC	U00096-1	1603019..1604047	48	2.46734	41	2.55328	33	1.95584	30	2.09888
lsrD	U00096-1	1604047..1605039	43	2.29046	37	2.38772	30	1.84249	38	2.75496
lsrB	U00096-1	1605051..1606073	41	2.11988	24	1.50337	41	2.44423	32	2.25193
lsrF	U00096-1	1606100..1606975	17	1.02647	35	2.56032	24	1.67086	29	2.38328
lsrG	U00096-1	1606999..1607289	8	1.45412	14	3.08294	7	1.46703	12	2.96872
tam	U00096-1	1607346..1608104	167	11.638	141	11.9044	175	14.0614	160	15.1761
yneE	U00096-1	complement(1608108..1609022)	712	41.1587	603	42.2305	608	40.5244	525	41.3066
uxaB	U00096-1	complement(1609229..1610680)	117	4.26208	109	4.8105	160	6.72028	142	7.04048
dgcF	U00096-1	complement(1610907..1611854)	337	18.8029	278	18.7917	375	24.1244	357	27.1107
yneG	U00096-1	complement(1611966..1612325)	622	91.3883	512	91.1376	641	108.59	584	116.786
glsB	U00096-1	complement(1612325..1613251)	1956	111.607	1862	128.715	2365	155.591	1850	143.672
sad	U00096-1	complement(1613315..1614703)	528	20.1064	504	23.2519	428	18.7921	402	20.8355
mgtS	U00096-1	1622646..1622741	0	0	0	0	1	0.635276	0	0
yneK	U00096-1	1615763..1616878	23	1.0901	20	1.14841	17	0.929006	17	1.09664
ydeA	U00096-1	1617028..1618218	1475	65.5063	1593	85.7106	1703	87.204	1517	91.6969
marC	U00096-1	complement(1618243..1618908)	525	41.6954	493	47.4354	615	56.3164	514	55.5609
marR	U00096-1	1619120..1619554	2122	258.023	1781	262.364	1837	257.545	2257	373.528
marA	U00096-1	1619574..1619957	3418	470.808	3162	527.668	3445	547.131	4651	871.959
marB	U00096-1	1619989..1620207	1315	317.603	1189	347.911	1461	406.855	1659	545.36
eamA	U00096-1	complement(1620238..1621137)	628	36.9079	484	34.4614	815	55.2267	964	77.1108
ydeE	U00096-1	1621332..1622519	212	9.43891	194	10.4644	227	11.6531	196	11.8774
minD	U00096-1	complement(1224549..1225361)	2108	137.146	1900	149.759	2267	170.057	2015	178.429
mgtT	U00096-1	1622741..1622845	6	3.02249	4	2.44119	2	1.16165	7	4.79943
dgcZ	U00096-1	complement(1622960..1623850)	1798	106.737	1531	110.11	1350	92.4038	1795	145.033
ydeI	U00096-1	complement(1624105..1624497)	113	15.2086	76	12.3923	52	8.06946	83	15.2043
ydeJ	U00096-1	1624773..1625291	133	13.5546	113	13.9522	105	12.3383	102	14.1486
dcp	U00096-1	complement(1625335..1627380)	2474	63.9583	2290	71.7233	1205	35.9182	1107	38.9514
ydfG	U00096-1	1627517..1628263	856	60.6116	783	67.1694	918	74.9473	824	79.4122
mioC	U00096-1	complement(3926012..3926455)	10288	1225.61	8134	1173.96	11363	1560.79	10651	1726.98
ydfZ	U00096-1	1629215..1629418	17	4.40779	25	7.85308	25	7.47384	39	13.7631
ydfI	U00096-1	complement(1629453..1630913)	71	2.57046	75	3.28959	93	3.8821	103	5.07537
ydfJ	U00096-1	complement(1631002..1632285)	72	2.96599	70	3.49352	80	3.79978	97	5.4386
mlaE	U00096-1	complement(3338466..3339248)	3208	216.708	2699	220.888	2864	223.072	2180	200.436
mlrA	U00096-1	2214866..2215597	205	14.8131	164	14.357	154	12.8305	154	15.1457
pinQ	U00096-1	1633622..1634212	78	6.98087	52	5.63827	79	8.15217	44	5.35977
tfaQ	U00096-1	complement(1634310..1634885)	18	1.65292	30	3.33756	21	2.22347	15	1.87478
stfQ	U00096-1	complement(1634885..1635847)	45	2.47166	45	2.99445	62	3.92644	47	3.5136
mltA	U00096-1	complement(2946081..2947178)	2097	101.018	1904	111.121	1478	82.0929	1294	84.8423
ynfO	U00096-1	1636756..1636989	5	1.1302	0	0	0	0	0	0
ydfO	U00096-1	1637047..1637457	19	2.4452	20	3.1183	12	1.78063	18	3.15291
gnsB	U00096-1	complement(1637609..1637782)	21	6.3837	24	8.83878	32	11.2159	19	7.86113
ynfN	U00096-1	complement(1637954..1638109)	2	0.678122	1	0.410777	0	0	1	0.461483
ynfR	U00096-1	complement(1638188..1638253)	1	0.801417	0	0	0	0	0	0
ynfQ	U00096-1	complement(1638256..1638444)	156	43.6582	97	32.8882	16	5.16288	14	5.3327
cspI	U00096-1	complement(1638455..1638667)	226	56.1218	99	29.7842	27	7.73068	23	7.77372
rzpQ	U00096-1	complement(1639030..1639527)	33	3.50499	42	5.40443	20	2.44926	12	1.73473
mltF	U00096-1	2695801..2697357	2021	68.6563	1810	74.4938	1195	46.8072	1074	49.6588
rrrQ	U00096-1	complement(1639524..1640057)	21	2.08008	14	1.68003	20	2.28414	22	2.96594
ydfR	U00096-1	complement(1640054..1640365)	17	2.88202	18	3.69699	15	2.93204	12	2.7689
essQ	U00096-1	complement(1640370..1640585)	14	3.42828	12	3.56006	20	5.6469	4	1.33317
ynfU	U00096-1	1640805..1640975	31	9.58889	19	7.12013	21	7.48957	21	8.84105
mnmA	U00096-1	complement(1192667..1193773)	9260	442.452	8484	491.115	11013	606.725	9113	592.645
cspF	U00096-1	1641855..1642067	783	194.44	419	126.056	869	248.813	981	331.566
ynfS	U00096-1	1642122..1642211	1	0.587706	0	0	0	0	0	0
ydfT	U00096-1	complement(1642489..1643241)	94	6.60291	88	7.4889	129	10.4479	97	9.27379
ydfU	U00096-1	complement(1643255..1644304)	138	6.95172	126	7.68974	215	12.4877	207	14.1926
rem	U00096-1	complement(1644651..1644902)	26	5.45727	10	2.5429	41	9.92241	35	9.99881
hokD	U00096-1	complement(1645119..1645274)	62	21.0218	25	10.2694	32	12.5101	27	12.4601
relE	U00096-1	complement(1645346..1645633)	323	59.3216	326	72.5363	408	86.3975	407	101.738
relB	U00096-1	complement(1645633..1645872)	96	21.1574	105	28.0355	114	28.9686	112	33.596
ydfV	U00096-1	1645897..1646202	55	9.50701	61	12.7743	47	9.36721	47	11.0575
flxA	U00096-1	1646405..1646737	4	0.635358	5	0.962179	7	1.282	4	0.864762
mnmC	U00096-1	2441764..2443770	1047	27.5932	956	30.524	834	25.3427	757	27.1537
ydfX	U00096-1	complement(1647346..1647636)	8	1.45412	11	2.42231	4	0.838302	5	1.23697
dicC	U00096-1	complement(1647620..1647850)	3	0.686929	0	0	2	0.528022	1	0.311651
dicA	U00096-1	1647934..1648341	445	57.6903	446	70.0495	427	63.8266	517	91.2244
ydfA	U00096-1	1648508..1648663	1	0.339061	1	0.410777	3	1.17282	1	0.461483
mnmE	U00096-1	3886828..3888192	3065	118.768	2710	127.223	4322	193.102	3596	189.657
ydfC	U00096-1	1648823..1649041	9	2.17371	18	5.26694	19	5.29107	12	3.94474
dicB	U00096-1	1649609..1649797	2	0.55972	0	0	0	0	0	0
ydfD	U00096-1	1649794..1649985	1	0.275487	1	0.333756	0	0	0	0
mntS	U00096-1	complement(852869..852997)	0	0	0	0	0	0	1	0.558073
rspB	U00096-1	complement(1652896..1653915)	34	1.76312	30	1.88474	37	2.21226	31	2.18797
rspA	U00096-1	complement(1653927..1655141)	63	2.74263	71	3.74466	98	4.91908	88	5.21419
ynfA	U00096-1	complement(1655347..1655673)	92	14.8814	99	19.4007	94	17.5313	94	20.6948
ynfB	U00096-1	1655808..1656149	544	84.1347	497	93.1238	301	53.6753	351	73.8859
speG	U00096-1	1656184..1656744	1354	127.661	1243	141.984	864	93.9257	879	112.799
ynfC	U00096-1	complement(1656747..1657457)	198	14.7298	162	14.6008	166	14.2388	232	23.4909
ynfD	U00096-1	1657565..1657870	228	39.4109	222	46.4902	148	29.4967	155	36.4662
ynfE	U00096-1	1658069..1660495	488	10.6354	427	11.2743	711	17.8663	693	20.5563
ynfF	U00096-1	1660556..1662979	273	5.95707	283	7.48142	303	7.62331	313	9.29592
ynfG	U00096-1	1662990..1663607	77	6.59029	73	7.56946	65	6.41444	84	9.78524
ynfH	U00096-1	1663609..1664463	342	21.1574	339	25.4076	483	34.452	362	30.4806
moaA	U00096-1	817044..818033	1290	68.9219	1198	77.5447	1397	86.0587	1274	92.6435
clcB	U00096-1	1665315..1666571	1529	64.3391	1305	66.5282	824	39.9784	679	38.888
bidA	U00096-1	complement(1666524..1667219)	277	21.051	253	23.2939	307	26.9007	273	28.238
mlc	U00096-1	complement(1667344..1668564)	476	20.6202	415	21.7802	481	24.025	418	24.6457
ynfL	U00096-1	complement(1668699..1669592)	93	5.50235	78	5.59097	69	4.70701	71	5.71744
ynfM	U00096-1	1669699..1670952	496	20.9212	423	21.6159	624	30.3473	578	33.1826
asr	U00096-1	1671376..1671684	64	10.9553	72	14.9315	17	3.35524	21	4.89262
moaB	U00096-1	818055..818567	505	52.0687	508	63.4566	453	53.8536	384	53.8883
ydgD	U00096-1	1671960..1672781	237	15.2503	190	14.8119	245	18.1772	219	19.1802
mdtI	U00096-1	complement(1672820..1673149)	131	20.9971	74	14.3697	110	20.3288	80	17.4525
mdtJ	U00096-1	complement(1673136..1673501)	198	28.6145	141	24.687	214	35.6588	162	31.8651
moaD	U00096-1	819048..819293	170	36.5524	172	44.8047	102	25.2871	87	25.4604
modC	U00096-1	796554..797612	506	25.273	447	27.0484	442	25.4542	336	22.8415
mprA	U00096-1	2810770..2811300	2530	252.016	1869	225.551	1968	226.029	1943	263.426
pntA	U00096-1	complement(1676371..1677903)	1247	43.0256	1076	44.978	1359	54.0644	1239	58.1848
ydgH	U00096-1	1678427..1679371	1587	88.8276	1632	110.667	1737	112.099	1535	116.938
ydgI	U00096-1	1679557..1680939	1977	75.6114	1821	84.3758	2403	105.966	1945	101.246
folM	U00096-1	1680976..1681698	679	49.6746	593	52.5589	686	57.8655	637	63.4281
ydgC	U00096-1	complement(1681695..1682030)	214	33.6881	175	33.3756	231	41.9282	215	46.0659
rstA	U00096-1	1682159..1682878	4413	324.193	3868	344.258	1609	136.288	1441	144.083
rstB	U00096-1	1682882..1684183	3575	145.234	3201	157.545	1187	55.5998	1068	59.0529
tus	U00096-1	1684259..1685188	863	49.0829	784	54.0211	531	34.8213	531	41.1048
mrcB_1	U00096-1	164730..167264	3063	63.9104	2509	63.4239	2929	70.4653	2404	68.2712
fumA	U00096-1	complement(1686731..1688377)	459	14.7408	415	16.1467	587	21.7359	441	19.2764
manA	U00096-1	1688576..1689751	1985	89.2803	1437	78.3032	1284	66.5873	1130	69.1754
mrcB_2	U00096-1	164865..167264	0	0	0	0	0	0	0	0
uidC	U00096-1	complement(1691586..1692851)	12	0.501361	14	0.708638	22	1.0598	14	0.796114
uidB	U00096-1	complement(1692890..1694263)	36	1.38586	51	2.37856	50	2.2193	55	2.88175
mrdB	U00096-1	complement(665201..666313)	4099	194.798	3438	197.943	4481	245.535	3476	224.836
uidR	U00096-1	complement(1696462..1697052)	493	44.1227	458	49.6602	632	65.2174	594	72.3569
mrp	U00096-1	complement(2193059..2194168)	3097	147.578	2719	156.97	3581	196.75	3106	201.446
malI	U00096-1	complement(1698152..1699180)	152	7.81323	145	9.0299	211	12.5055	139	9.72479
malX	U00096-1	1699355..1700947	234	7.76967	205	8.24648	264	10.107	219	9.89713
malY	U00096-1	1700957..1702129	398	17.9468	312	17.0446	350	18.1972	294	18.0439
add	U00096-1	1702233..1703234	7452	393.376	6615	423.051	5570	339.017	4512	324.177
ydgJ	U00096-1	complement(1703268..1704308)	2692	136.781	2248	138.381	2136	125.137	1925	133.125
mrr	U00096-1	4586949..4587863	0	0	0	0	0	0	0	0
cnu	U00096-1	1704949..1705164	22	5.3873	18	5.3401	40	11.2938	30	9.99881
ydgK	U00096-1	1705250..1705690	858	102.909	833	121.042	1154	159.588	1158	189.039
rsxA	U00096-1	1705767..1706348	1622	147.411	1359	149.633	2029	212.614	1828	226.117
mscK	U00096-1	486536..489898	4066	63.9504	3535	67.3586	3357	60.8777	2970	63.5785
msrA	U00096-1	complement(4441538..4442176)	602	49.8308	533	53.4511	245	23.3829	249	28.053
rsxD	U00096-1	1709142..1710200	2862	142.947	2522	152.609	3626	208.817	3198	217.402
rsxG	U00096-1	1710204..1710824	944	80.405	756	78.0118	985	96.7338	772	89.4966
rsxE	U00096-1	1710828..1711523	1445	109.815	1356	124.848	1911	167.45	1654	171.083
nth	U00096-1	1711523..1712158	925	76.9285	781	78.6908	1072	102.795	872	98.7052
dtpA	U00096-1	1712769..1714271	5179	182.259	4817	205.375	6196	251.412	4392	210.37
gstA	U00096-1	1714377..1714982	552	48.1803	567	59.9571	448	45.0857	446	52.9838
msrB	U00096-1	complement(1862016..1862429)	260	33.2182	227	35.1363	487	71.7402	377	65.5574
tyrS	U00096-1	complement(1715948..1717222)	7328	304.003	6617	332.569	7065	337.937	5526	312.019
msrP	U00096-1	2039478..2040482	405	21.3153	377	24.0384	618	37.5021	474	33.9542
mliC	U00096-1	complement(1718066..1718395)	178	28.5305	117	22.7197	42	7.76192	36	7.85361
mtlR	U00096-1	3775572..3776159	1880	169.115	1606	175.024	1062	110.149	1129	138.228
slyB	U00096-1	1719876..1720343	13994	1581.61	13952	1910.38	17958	2340.16	16873	2595.54
slyA	U00096-1	complement(1720390..1720824)	1166	141.779	941	138.622	1268	177.772	1340	221.767
ydhI	U00096-1	1721025..1721261	57	12.7212	52	14.06	101	25.99	79	23.9971
ydhJ	U00096-1	1721264..1722121	421	25.9536	304	22.7047	729	51.8172	697	58.4825
ydhK	U00096-1	1722121..1724133	575	15.1087	504	16.0442	794	24.0553	912	32.6161
sodC	U00096-1	complement(1724134..1724655)	245	24.8255	239	29.3398	257	30.0259	215	29.6516
ydhF	U00096-1	complement(1724736..1725632)	738	43.5178	701	50.079	832	56.5672	753	60.4343
ydhL	U00096-1	complement(1725681..1725920)	57	12.5622	48	12.8162	64	16.2631	52	15.5981
nemR	U00096-1	1726023..1726622	218	19.218	200	21.3604	325	33.0344	232	27.8367
mtn	U00096-1	complement(178455..179153)	2910	220.201	2756	252.658	3062	267.154	2868	295.381
gloA	U00096-1	1727837..1728244	453	58.7274	446	70.0495	446	66.6666	379	66.8744
rnt	U00096-1	1728347..1728994	1927	157.293	1585	156.742	1966	185.03	1574	174.868
lhr	U00096-1	1729087..1733703	1799	20.6098	1634	22.6789	1593	21.0421	1393	21.7206
grxD	U00096-1	complement(1733754..1734101)	4889	743.093	4230	778.917	4147	726.756	3559	736.257
mepH	U00096-1	1734435..1735250	286	18.5387	308	24.1875	382	28.5501	352	31.0551
sodB	U00096-1	1735378..1735959	932	84.7024	985	108.453	1004	105.207	1080	133.592
mukB	U00096-1	976326..980786	13052	154.756	11150	160.167	16258	222.264	11939	192.671
murE	U00096-1	93166..94653	6300	223.944	5051	217.523	4796	196.567	3902	188.784
murJ	U00096-1	1127839..1129374	2601	89.5678	2453	102.338	2475	98.2693	1958	91.7703
punR	U00096-1	complement(1738866..1739798)	322	18.2548	271	18.6131	332	21.7015	284	21.9138
punC	U00096-1	1739911..1741122	3221	140.569	3228	170.672	3214	161.725	2812	167.03
cfa	U00096-1	1741413..1742561	1272	58.5558	1338	74.6219	1955	103.767	2244	140.599
mutL	U00096-1	4397412..4399259	3290	94.1665	2760	95.7056	3289	108.541	2666	103.858
mdtK	U00096-1	1743457..1744830	1778	68.4459	1589	74.1084	2659	118.023	2216	116.108
ydhQ	U00096-1	complement(1744871..1746127)	794	33.4109	735	37.4699	874	42.4043	700	40.0907
ydhR	U00096-1	1746700..1747005	1499	259.109	1129	236.43	1673	333.433	1794	422.067
mutM	U00096-1	complement(3810343..3811152)	960	62.6886	795	62.8945	1215	91.4797	971	86.3008
ydhT	U00096-1	complement(1748747..1749559)	77	5.0096	61	4.80806	101	7.57643	73	6.46417
ydhU	U00096-1	complement(1749563..1750348)	84	5.65274	49	3.99488	73	5.66414	78	7.14419
ydhX	U00096-1	complement(1750345..1751013)	44	3.4788	47	4.50196	61	5.5608	39	4.19681
ydhW	U00096-1	complement(1751077..1751724)	45	3.67316	32	3.1645	22	2.07053	47	5.2216
ydhV	U00096-1	complement(1751728..1753830)	43	1.08151	43	1.31027	54	1.56599	49	1.6774
ydhY	U00096-1	complement(1753851..1754477)	9	0.759237	4	0.408811	12	1.16721	17	1.95192
fumD	U00096-1	complement(1754932..1755141)	3	0.755622	2	0.610297	1	0.290412	0	0
ynhH	U00096-1	1755496..1755690	148	40.1448	121	39.7632	91	28.4604	136	50.2094
mutY	U00096-1	3103013..3104065	3016	151.498	2521	153.417	2460	142.476	1983	135.574
lpp	U00096-1	1757421..1757657	51391	11469.4	32782	8863.75	36140	9299.8	29653	9007.43
mzrA	U00096-1	3248439..3248822	1063	146.421	937	156.365	448	71.1509	370	69.3667
nadB	U00096-1	2710420..2712042	2096	68.3086	1952	77.0711	407	15.2936	332	14.7265
sufS	U00096-1	complement(1759303..1760523)	3152	136.544	2099	110.161	2072	103.492	1972	116.271
sufD	U00096-1	complement(1760520..1761791)	3585	149.075	2216	111.638	2032	97.425	2035	115.175
nadK	U00096-1	2750831..2751709	630	37.91	553	40.315	392	27.1976	403	33.0063
sufB	U00096-1	complement(1762522..1764009)	3498	124.342	2310	99.4808	2027	83.0777	1962	94.9242
nagZ	U00096-1	1164095..1165120	1086	55.9867	961	60.0214	1177	69.9621	842	59.0807
ydiH	U00096-1	complement(1764934..1765122)	178	49.8151	180	61.0297	183	59.0504	189	71.9914
menI	U00096-1	complement(1765222..1765632)	98	12.6121	92	14.3442	82	12.1676	111	19.4429
nanA	U00096-1	complement(3372683..3373576)	40	2.3666	43	3.0822	65	4.43414	57	4.59006
nanC	U00096-1	complement(4538785..4539501)	10	0.737706	4	0.357496	4	0.340232	14	1.40569
ydiL	U00096-1	1770615..1770971	2	0.296322	3	0.538497	6	1.02498	4	0.806627
ydiM	U00096-1	1771071..1772285	7	0.304736	12	0.6329	7	0.351363	5	0.296261
ydiN	U00096-1	1772512..1773777	7	0.29246	3	0.151851	6	0.289036	2	0.113731
ydiB	U00096-1	1773789..1774655	16	0.976121	10	0.739114	14	0.984788	13	1.07946
aroD	U00096-1	1774686..1775444	428	29.8267	441	37.2329	200	16.0702	212	20.1083
nanK	U00096-1	complement(3369475..3370350)	80	4.83046	65	4.75488	64	4.45563	50	4.1091
ydiO	U00096-1	1777196..1778347	49	2.24981	32	1.78003	44	2.32935	41	2.56219
ydiP	U00096-1	complement(1778390..1779301)	15	0.869959	14	0.983702	7	0.468098	13	1.02619
ydiQ	U00096-1	1779617..1780381	41	2.83482	30	2.51299	40	3.18884	33	3.10551
ydiR	U00096-1	1780401..1781339	62	3.49244	69	4.70884	67	4.35154	66	5.0601
ydiS	U00096-1	1781395..1782684	96	3.93626	80	3.97402	106	5.01129	81	4.52039
ydiT	U00096-1	1782681..1782974	17	3.05847	12	2.61556	16	3.31899	15	3.67303
fadK	U00096-1	1782977..1784677	123	3.82475	85	3.20217	128	4.58923	120	5.07876
ppsA	U00096-1	complement(1784734..1787112)	2637	58.6298	2355	63.4347	2431	62.3195	2447	74.0492
ppsR	U00096-1	1787445..1788278	288	18.2654	295	22.6666	215	15.7219	228	19.6811
aroH	U00096-1	1788435..1789481	3249	164.137	2880	176.269	2555	148.826	2070	142.333
ydiE	U00096-1	1789613..1789804	163	44.9044	104	34.7106	189	60.0336	145	54.3685
selO	U00096-1	complement(1789808..1791244)	4269	157.135	3279	146.223	4138	175.617	3229	161.768
rflP	U00096-1	complement(1791307..1792020)	48	3.55587	29	2.60274	43	3.67286	65	6.55384
nlpC	U00096-1	complement(1792267..1792731)	197	22.4087	179	24.6678	201	26.3619	141	21.8297
btuD	U00096-1	complement(1792809..1793558)	416	29.3383	389	33.2368	320	26.0209	332	31.8682
btuE	U00096-1	complement(1793558..1794109)	178	17.0562	174	20.1995	117	12.9265	109	14.2157
btuC	U00096-1	complement(1794172..1795152)	656	35.3702	508	33.1837	675	41.9632	484	35.5187
ihfA	U00096-1	complement(1795253..1795552)	2597	457.882	2527	539.777	3206	651.742	2554	612.887
napG	U00096-1	complement(2299565..2300260)	50	3.79982	54	4.97181	65	5.69558	62	6.41303
pheS	U00096-1	complement(1797959..1798942)	8892	477.977	8357	544.234	11430	708.41	9668	707.33
narG	U00096-1	1279864..1283607	405	5.72166	468	8.01014	624	10.1644	481	9.2489
narH	U00096-1	1283604..1285142	202	6.94249	174	7.24504	290	11.4919	215	10.0573
rpmI	U00096-1	complement(1799802..1799999)	26195	6997.71	19784	6402.94	25947	7992	23129	8409.54
infC	U00096-1	complement(1800096..1800638)	18313	1783.87	15519	1831.45	20900	2347.36	21462	2845.45
thrS	U00096-1	complement(1800642..1802570)	17867	489.916	15331	509.294	19486	616.062	17314	646.169
yniD	U00096-1	1805165..1805272	1	0.489755	0	0	1	0.56469	0	0
ydiY	U00096-1	complement(1805325..1806083)	847	59.0261	845	71.342	1245	100.037	1028	97.5062
pfkB	U00096-1	1806370..1807299	641	36.4567	609	41.9628	401	26.2963	401	31.0415
ydiZ	U00096-1	1807400..1807690	23	4.18059	22	4.84462	14	2.93406	15	3.7109
yniA	U00096-1	1807796..1808656	289	17.754	241	17.9368	262	18.558	227	18.9803
yniB	U00096-1	complement(1808697..1809233)	169	16.6462	180	21.4797	205	23.2816	167	22.3884
hxpB	U00096-1	1809380..1810048	375	29.6488	342	32.759	446	40.6577	478	51.4378
narL	U00096-1	complement(1275179..1275829)	1039	84.4184	1080	106.31	1257	117.757	1205	133.256
tcyP	U00096-1	1810934..1812325	658	25.0028	554	25.5036	364	15.9476	323	16.7049
ydjO	U00096-1	complement(1812329..1813132)	32	2.10522	36	2.86931	17	1.28952	24	2.149
cedA	U00096-1	complement(1813421..1813663)	215	46.7988	174	45.8853	257	64.5001	215	63.6961
katE	U00096-1	1813867..1816128	1348	31.521	986	27.9328	361	9.73304	333	10.5982
chbG	U00096-1	complement(1816386..1817135)	148	10.4377	119	10.1675	166	13.4983	138	13.2464
chbF	U00096-1	complement(1817148..1818500)	93	3.6357	101	4.78359	105	4.73288	129	6.86393
chbR	U00096-1	complement(1818605..1819447)	96	6.02346	91	6.91742	64	4.63005	63	5.38014
chbA	U00096-1	complement(1819455..1819805)	11	1.65763	7	1.27797	15	2.60626	11	2.25614
narW	U00096-1	complement(1536614..1537309)	50	3.79982	38	3.49868	30	2.62873	29	2.99964
chbB	U00096-1	complement(1821299..1821619)	57	9.39231	57	11.3789	66	12.5393	62	13.9049
osmE	U00096-1	complement(1821918..1822256)	173	26.9929	110	20.7933	51	9.17496	35	7.43274
nadE	U00096-1	1822458..1823285	1923	122.843	1621	125.454	1290	95.0152	1058	91.989
cho	U00096-1	1823515..1824402	474	28.2337	390	28.1437	445	30.5619	493	39.9682
ves	U00096-1	complement(1824362..1824937)	99	9.09108	68	7.56514	120	12.7055	126	15.7481
narX	U00096-1	complement(1275822..1277618)	1602	47.1538	1723	61.4423	2052	69.6407	1814	72.6725
astE	U00096-1	complement(1825955..1826923)	51	2.78387	48	3.1743	56	3.5245	47	3.49184
astB	U00096-1	complement(1826916..1828259)	137	5.39168	122	5.81689	129	5.85361	113	6.05285
astD	U00096-1	complement(1828256..1829734)	117	4.18428	121	5.24261	117	4.82449	115	5.59771
astA	U00096-1	complement(1829731..1830765)	41	2.0953	47	2.90997	61	3.59437	50	3.47785
astC	U00096-1	complement(1830762..1831982)	51	2.20931	42	2.20427	52	2.5973	52	3.06597
xthA	U00096-1	1832428..1833234	1594	104.476	1554	123.398	2148	162.328	1794	160.04
ydjX	U00096-1	1833401..1834111	53	3.94284	65	5.85833	76	6.51895	76	7.69529
narY	U00096-1	complement(1537309..1538853)	104	3.56047	97	4.02322	71	2.80262	48	2.23663
nei	U00096-1	745935..746726	308	20.5697	254	20.5513	245	18.8658	177	16.089
ynjA	U00096-1	1835515..1836063	131	12.6212	122	14.2403	100	11.1087	99	12.9821
nemA	U00096-1	1726659..1727756	1103	53.1344	922	53.8095	941	52.2662	706	46.2896
ynjC	U00096-1	1837212..1838747	261	8.98777	237	9.88752	195	7.74243	180	8.43649
nfeR	U00096-1	3216779..3217402	1204	102.057	968	99.4079	1144	111.809	1019	117.563
ynjE	U00096-1	1839467..1840774	225	9.09866	171	8.37758	233	10.8638	209	11.5032
ynjF	U00096-1	complement(1840783..1841403)	243	20.6975	240	24.7657	316	31.0334	243	28.1706
nudG	U00096-1	1841490..1841897	123	15.9458	136	21.3604	164	24.5142	101	17.8214
ynjH	U00096-1	complement(1841863..1842135)	36	6.97497	28	6.57243	28	6.25503	26	6.85633
nfi	U00096-1	4198790..4199461	890	70.0525	683	65.1301	967	87.7588	615	65.885
ynjI	U00096-1	complement(1843831..1844871)	176	8.94262	134	8.24868	104	6.09279	95	6.56982
topB	U00096-1	complement(1844999..1846960)	3868	104.277	3088	100.858	4312	134.034	3009	110.409
nfuA	U00096-1	3545624..3546199	2890	265.386	2762	307.278	3477	368.142	3150	393.703
ydjA	U00096-1	complement(1848125..1848676)	1157	110.866	941	109.24	1215	134.237	1001	130.55
nhoA	U00096-1	1534024..1534869	350	21.8827	296	22.4208	128	9.22727	125	10.637
ansA	U00096-1	1850860..1851876	1835	95.4372	1611	101.509	1986	119.095	1507	106.678
pncA	U00096-1	1851887..1852528	827	68.1354	770	76.8574	876	83.2152	697	78.1589
ydjE	U00096-1	complement(1852621..1853979)	62	2.4131	55	2.59342	122	5.47487	145	7.6812
ydjF	U00096-1	complement(1854096..1854854)	72	5.01757	96	8.10513	143	11.4902	174	16.504
ydjG	U00096-1	complement(1854991..1855971)	56	3.01941	50	3.26611	66	4.10307	48	3.52252
ydjH	U00096-1	complement(1855981..1856928)	11	0.613744	24	1.62231	9	0.578986	20	1.51881
ydjI	U00096-1	complement(1856933..1857769)	22	1.39027	29	2.22025	20	1.45726	13	1.11815
ydjJ	U00096-1	complement(1857790..1858833)	23	1.16528	16	0.982087	17	0.993075	24	1.65498
nikD	U00096-1	3617015..3617779	102	7.05247	85	7.12013	95	7.57349	98	9.22243
ydjL	U00096-1	complement(1860256..1861332)	45	2.21004	26	1.54699	56	3.17107	58	3.87698
yeaC	U00096-1	complement(1861702..1861974)	138	26.7374	136	31.9232	264	58.976	272	71.7277
nimR	U00096-1	complement(1874755..1875576)	304	19.5616	284	22.14	299	22.1837	325	28.4638
gapA	U00096-1	1862771..1863766	19282	1023.99	13200	849.268	12101	740.961	11533	833.611
ninE	U00096-1	572921..573091	0	0	0	0	0	0	0	0
yeaE	U00096-1	complement(1864782..1865636)	515	31.8598	495	37.0996	656	46.792	519	43.7001
mipA	U00096-1	complement(1865726..1866472)	4727	334.709	4639	397.955	5152	420.619	4796	462.21
yeaG	U00096-1	1866908..1868842	356	9.73132	312	10.3325	137	4.31791	179	6.65967
nirD	U00096-1	3496551..3496877	50	8.0877	47	9.21044	46	8.57914	49	10.7877
cdgI	U00096-1	1870385..1871860	31	1.11091	34	1.47612	31	1.28088	24	1.17059
nmpC_1	U00096-1	complement(574529..574586)	0	0	0	0	0	0	0	0
yeaK	U00096-1	1873574..1874077	697	73.1484	739	93.9603	525	63.5276	539	76.9908
nmpC_2	U00096-1	complement(575786..576825)	101	5.13678	84	5.17578	312	18.2959	279	19.3131
nohA	U00096-1	complement(1635798..1636367)	30	2.78387	21	2.36088	22	2.35386	33	4.16792
nrdB	U00096-1	2347384..2348514	6309	295.053	7003	396.782	6927	373.522	6018	383.063
nimT	U00096-1	1875673..1876854	229	10.2476	196	10.626	225	11.6091	198	12.0595
yeaO	U00096-1	1876909..1877256	225	34.1984	183	33.6978	174	30.4932	156	32.272
nrdE	U00096-1	2801348..2803492	6040	148.94	4944	147.7	1889	53.7079	1954	65.581
dgcP	U00096-1	1877715..1878740	1817	93.6721	1638	102.305	1820	108.183	1597	112.057
nrdF	U00096-1	2803502..2804461	1480	81.5442	1129	75.3621	400	25.411	394	29.5465
nrdI	U00096-1	2800965..2801375	1709	219.939	1421	221.555	611	90.6636	542	94.9376
yeaQ	U00096-1	complement(1879007..1879255)	26	5.52302	32	8.23533	18	4.40866	28	8.09542
yoaG	U00096-1	complement(1879403..1879585)	3	0.867107	1	0.35017	2	0.666519	3	1.18019
yeaR	U00096-1	complement(1879589..1879948)	6	0.881559	9	1.60203	8	1.35526	10	1.99976
leuE	U00096-1	complement(1880121..1880759)	157	12.9958	167	16.7473	126	12.0255	142	15.9981
dmlR	U00096-1	complement(1880886..1881809)	58	3.32016	48	3.32889	19	1.25405	38	2.96069
dmlA	U00096-1	1881912..1882997	157	7.64667	194	11.4473	132	7.41272	110	7.29195
yeaV	U00096-1	1883188..1884633	53	1.9387	35	1.55107	42	1.77139	37	1.8421
yeaW	U00096-1	1884665..1885789	38	1.78663	51	2.90501	51	2.76472	45	2.87966
yeaX	U00096-1	1885845..1886810	125	6.8444	108	7.16435	163	10.2907	137	10.21
rnd	U00096-1	complement(1886864..1887991)	2322	108.882	1920	109.074	2989	161.603	2237	142.77
fadD	U00096-1	complement(1888061..1889746)	1722	54.0229	1465	55.6814	2427	87.7902	2193	93.6401
nudC	U00096-1	4196903..4197676	1019	69.6363	855	70.7873	1080	85.0974	770	71.6194
tsaB	U00096-1	complement(1890572..1891267)	2679	203.595	2191	201.727	2888	253.059	2247	232.421
yoaA	U00096-1	complement(1891325..1893235)	3439	95.1862	2784	93.3553	3986	127.207	3136	118.14
nudL	U00096-1	1896170..1896748	420	38.3684	377	41.7247	349	36.7604	322	40.0367
yoaC	U00096-1	1894133..1894432	25	4.40779	25	5.3401	43	8.7414	51	12.2385
yoaH	U00096-1	complement(1894552..1894731)	32	9.4033	28	9.96818	30	10.1644	32	12.7985
pabB	U00096-1	1894805..1896166	936	36.3497	935	43.9911	919	41.1502	863	45.6157
nuoF	U00096-1	complement(2400218..2401555)	3024	119.544	2804	134.293	4472	203.835	3170	170.563
sdaA	U00096-1	1896932..1898296	16277	630.731	14451	678.415	16445	734.742	12575	663.218
nuoI	U00096-1	complement(2395908..2396450)	780	75.9797	761	89.808	1111	124.781	830	110.042
yoaE	U00096-1	complement(1900029..1901585)	534	18.1408	522	21.4839	512	20.0546	456	21.0842
yoaL	U00096-1	complement(1901573..1901731)	8	2.66131	8	3.22421	15	5.75344	23	10.4139
nuoL	U00096-1	complement(2393205..2395046)	3509	100.762	3583	124.649	5352	177.199	3822	149.376
nusB	U00096-1	435137..435556	3990	502.489	3658	558.116	5136	745.778	4748	813.846
ompC	U00096-1	complement(2311646..2312749)	40184	1925.25	40134	2329.56	39114	2160.71	36595	2386.35
yobD	U00096-1	1904801..1905259	68	7.83608	47	6.56169	40	5.31473	47	7.37167
mntP	U00096-1	1905688..1906254	232	21.6425	219	24.7509	241	25.922	240	30.4726
ompT	U00096-1	complement(584680..585633)	1804	100.021	1928	129.506	1838	117.498	1755	132.437
opgB	U00096-1	complement(4597150..4599441)	4730	109.156	4005	111.974	3338	88.8189	2859	89.8008
yobF	U00096-1	complement(1907448..1907591)	18	6.61169	14	6.23011	7	2.96462	7	3.49958
oppB	U00096-1	1302899..1303819	7006	402.358	5823	405.151	5508	364.727	4241	331.504
mgrB	U00096-1	complement(1908623..1908766)	14	5.14243	16	7.12013	10	4.23517	9	4.49946
yobH	U00096-1	1908925..1909164	254	55.979	168	44.8568	139	35.3213	166	49.7941
kdgR	U00096-1	complement(1909308..1910099)	347	23.1743	273	22.0886	346	26.6431	338	30.7236
yebQ	U00096-1	1910276..1911649	519	19.9794	385	17.9558	383	16.9999	341	17.8669
oppC	U00096-1	1303834..1304742	9069	527.713	7784	548.743	7860	527.342	5432	430.206
oppD	U00096-1	1304754..1305767	10354	540.098	8670	547.913	8964	539.135	6629	470.642
proQ	U00096-1	complement(1914836..1915534)	11664	882.618	10383	951.866	12552	1095.14	10584	1090.07
msrC	U00096-1	complement(1915631..1916128)	1121	119.064	983	126.489	931	114.013	741	107.12
letA	U00096-1	1916258..1917541	668	27.5178	578	28.8465	557	26.456	478	26.8005
letB	U00096-1	1917510..1920143	1377	27.6516	1208	29.3888	1394	32.2761	1241	33.9185
paaX	U00096-1	1463539..1464489	308	17.1306	304	20.4844	389	24.9461	337	25.5112
yebV	U00096-1	1921780..1922016	326	72.7565	266	71.9223	109	28.0486	113	34.325
yebW	U00096-1	1922121..1922312	124	34.1604	81	27.0342	116	36.846	94	35.2458
pphA	U00096-1	complement(1922313..1922969)	174	14.0083	158	15.4107	159	14.7593	195	21.3673
yebY	U00096-1	complement(1923365..1923706)	567	87.6919	524	98.1828	637	113.592	525	110.513
yebZ	U00096-1	complement(1923719..1924591)	1533	92.8818	1111	81.5511	1647	115.057	1170	96.4833
yobA	U00096-1	complement(1924595..1924969)	1165	164.323	964	164.731	1077	175.153	1007	193.321
holE	U00096-1	1925108..1925338	1419	324.917	1284	356.191	1456	384.4	1307	407.328
paaY	U00096-1	1464471..1465061	109	9.75532	96	10.4091	126	13.0022	149	18.1501
pabA	U00096-1	complement(3490266..3490829)	440	41.2645	385	43.7433	449	48.5513	442	56.4188
ptrB	U00096-1	complement(1926779..1928839)	3756	96.394	2799	87.0272	1789	52.9378	1975	68.9874
panE	U00096-1	complement(443604..444515)	1017	58.9833	938	65.908	520	34.773	497	39.2322
yebF	U00096-1	complement(1930034..1930390)	389	57.6347	315	56.5422	537	91.736	424	85.5024
yebG	U00096-1	complement(1930457..1930747)	124	22.5388	113	24.8837	163	34.1608	205	50.7156
purT	U00096-1	1930881..1932059	352	15.7918	306	16.6317	457	23.6394	419	25.5847
eda	U00096-1	complement(1932115..1932756)	2716	223.768	2632	262.713	2953	280.519	2318	259.932
edd	U00096-1	complement(1932793..1934604)	1413	41.2464	1220	43.1451	1431	48.1632	1289	51.2124
panF	U00096-1	3407607..3409058	2030	73.949	1644	72.5547	2436	102.316	1797	89.0968
yebK	U00096-1	1936652..1937521	475	28.8787	405	29.8309	512	35.8909	476	39.3884
pykA	U00096-1	1937649..1939091	2785	102.085	2496	110.843	1826	77.1735	1611	80.373
lpxM	U00096-1	complement(1939222..1940193)	1812	98.604	1616	106.538	2001	125.549	1711	126.726
mepM	U00096-1	complement(1940313..1941635)	4683	187.226	3826	185.317	4228	194.899	3085	167.871
znuA	U00096-1	complement(1941651..1942583)	2359	133.736	1920	131.871	2369	154.852	1835	141.591
znuC	U00096-1	1942662..1943417	575	40.2299	427	36.194	980	79.0566	917	87.3229
paoC	U00096-1	complement(298736..300934)	200	4.81069	189	5.50766	138	3.82726	94	3.0774
patA	U00096-1	3219494..3220873	170	6.51587	142	6.59386	130	5.74511	96	5.0081
ruvA	U00096-1	complement(1945365..1945976)	1147	99.1322	1055	110.467	1246	124.165	1236	145.394
pbpG	U00096-1	complement(2223938..2224870)	1450	82.2032	1168	80.2216	1037	67.7846	860	66.3586
pcnB	U00096-1	complement(157729..159126)	8044	304.346	7108	325.815	8738	381.187	7217	371.647
ruvC	U00096-1	complement(1946855..1947376)	3989	404.2	3559	436.906	5354	625.521	4283	590.688
yebC	U00096-1	complement(1947411..1948151)	6269	447.489	6011	519.827	8165	672.004	6758	656.569
nudB	U00096-1	complement(1948180..1948632)	3128	365.234	2569	363.409	3758	505.932	3192	507.277
aspS	U00096-1	complement(1948750..1950522)	16516	492.718	15329	554.033	22815	784.776	18366	745.739
yecD	U00096-1	1950832..1951398	2342	218.477	1835	207.388	582	62.5999	554	70.3408
yecE	U00096-1	1951395..1952213	1335	86.2184	1149	89.9014	478	35.5941	446	39.2041
yecN	U00096-1	1952266..1952661	849	113.401	853	138.033	981	151.08	840	152.709
pdeD	U00096-1	1898427..1900025	309	10.2215	243	9.73841	269	10.2598	280	12.6064
cmoB	U00096-1	1953442..1954413	2165	117.813	2017	132.975	2519	158.05	1924	142.502
torZ	U00096-1	complement(1954578..1957007)	257	5.59409	252	6.64545	271	6.80138	299	8.8582
torY	U00096-1	complement(1957032..1958132)	51	2.45011	42	2.44451	77	4.26518	83	5.42715
cutC	U00096-1	complement(1958520..1959266)	826	58.4874	714	61.2503	758	61.8846	639	61.583
pdeL	U00096-1	332371..333459	309	15.0084	314	18.477	343	19.2088	375	24.7904
argS	U00096-1	1960062..1961795	8195	249.978	7758	286.702	10852	381.676	9831	408.159
pdhR	U00096-1	122092..122856	9056	626.149	7630	639.136	7634	608.589	7225	679.919
yecT	U00096-1	1961972..1962460	56	6.05734	34	4.45554	72	8.97961	52	7.65553
flhE	U00096-1	complement(1962580..1962972)	33	4.44144	27	4.40252	42	6.51764	38	6.961
pdxH	U00096-1	complement(1717351..1718007)	1052	84.6941	1014	98.9015	721	66.9273	686	75.1691
flhB	U00096-1	complement(1965043..1966191)	32	1.4731	34	1.89622	34	1.80465	32	2.00498
cheZ	U00096-1	complement(1966393..1967037)	87	7.13448	72	7.15324	78	7.37511	58	6.47365
cheY	U00096-1	complement(1967048..1967437)	8	1.085	9	1.4788	5	0.781878	3	0.55378
cheB	U00096-1	complement(1967452..1968501)	36	1.81349	29	1.76986	38	2.20713	40	2.74253
cheR	U00096-1	complement(1968504..1969364)	23	1.41295	28	2.08394	26	1.84164	16	1.33782
tap	U00096-1	complement(1969383..1970984)	35	1.1556	29	1.16002	50	1.90345	27	1.21334
pdxY	U00096-1	complement(1715026..1715889)	1077	65.9333	886	65.7128	1045	73.7626	775	64.5756
cheW	U00096-1	complement(1972836..1973339)	21	2.2039	19	2.41576	15	1.81507	31	4.42804
cheA_1	U00096-1	complement(1973360..1975033)	3	0.0947913	54	2.06713	50	1.82158	0	0
pepD	U00096-1	complement(254259..255716)	7090	257.212	6447	283.355	4790	200.36	3879	191.533
motB	U00096-1	complement(1975329..1976255)	82	4.67882	61	4.21677	68	4.47366	66	5.1256
motA	U00096-1	complement(1976252..1977139)	33	1.96564	34	2.45356	39	2.67846	25	2.02679
flhC	U00096-1	complement(1977266..1977844)	92	8.4045	72	7.96864	124	13.061	146	18.1533
flhD	U00096-1	complement(1977847..1978197)	21	3.16457	21	3.83391	43	7.47128	44	9.02457
pflA	U00096-1	complement(950340..951080)	805	57.4619	679	58.7194	715	58.8466	701	68.1052
pflB	U00096-1	complement(951272..953554)	30904	715.997	27298	766.223	15657	418.25	13633	429.899
uspC	U00096-1	1979753..1980181	9	1.10965	18	2.68872	7	0.995118	5	0.839061
otsA	U00096-1	complement(1980188..1981612)	691	25.6487	457	20.5509	243	10.3998	219	11.0639
otsB	U00096-1	complement(1981587..1982387)	375	24.7629	271	21.6804	72	5.48193	93	8.35855
pgaB	U00096-1	complement(1087839..1089857)	50	1.30989	35	1.11087	64	1.9332	56	1.99679
pgk	U00096-1	complement(3071459..3072622)	9608	436.599	8606	473.782	6366	333.54	5516	341.155
araF	U00096-1	complement(1985139..1986128)	68	3.63309	46	2.97751	72	4.43538	66	4.79943
ftnB	U00096-1	1986925..1987428	261	27.3913	231	29.3705	120	14.5206	152	21.7117
pgl	U00096-1	798586..799581	1024	54.3805	1085	69.8073	522	31.9628	442	31.948
pgm	U00096-1	713558..715198	8042	259.214	6879	268.625	7985	296.756	6494	284.895
yecR	U00096-1	1988222..1988545	28	4.57105	17	3.36228	21	3.95283	33	7.33246
ftnA	U00096-1	1988716..1989213	141	14.9759	148	19.0442	143	17.5122	129	18.6484
yecH	U00096-1	complement(1989251..1989490)	12	2.64468	9	2.40304	9	2.28699	15	4.49946
tyrP	U00096-1	1989681..1990892	1132	49.4022	1180	62.3892	3114	156.693	2522	149.804
yecA	U00096-1	complement(1990954..1991619)	1386	110.076	1179	113.441	1425	130.489	1266	136.849
pgsA	U00096-1	complement(1992269..1992817)	569	54.8204	531	61.9801	339	37.6583	330	43.2735
pgpB	U00096-1	1339330..1340094	220	15.2112	205	17.1721	295	23.5177	260	24.4677
uvrY	U00096-1	complement(1994703..1995359)	1333	107.317	1307	127.48	1246	115.661	1078	118.123
pheL	U00096-1	2737599..2737646	0	0	0	0	0	0	0	0
yecF	U00096-1	1995818..1996042	66	15.5154	55	15.6643	47	12.7394	48	15.3582
sdiA	U00096-1	complement(1996110..1996832)	385	28.166	271	24.0194	432	36.4401	378	37.6387
pheM	U00096-1	complement(1799226..1799270)	0	0	0	0	0	0	0	0
tcyL	U00096-1	complement(1997811..1998479)	253	20.0031	225	21.552	256	23.3371	168	18.0786
dcyD	U00096-1	complement(1998494..1999480)	498	26.6879	411	26.6842	456	28.1761	413	30.1241
tcyJ	U00096-1	complement(1999585..2000385)	291	19.216	249	19.9204	224	17.0549	201	18.0653
fliZ	U00096-1	complement(2000473..2001024)	65	6.22841	52	6.03663	57	6.29752	71	9.25977
fliA	U00096-1	complement(2001070..2001789)	57	4.1874	18	1.60203	33	2.79521	34	3.39959
fliC	U00096-1	complement(2002110..2003606)	517	18.2672	404	17.2938	476	19.3918	481	23.1315
fliD	U00096-1	2003872..2005278	63	2.36837	57	2.59604	78	3.38091	66	3.377
fliS	U00096-1	2005303..2005713	26	3.34606	17	2.65056	26	3.85803	19	3.32807
fliT	U00096-1	2005713..2006078	15	2.16777	13	2.27611	22	3.66586	28	5.50754
pheT	U00096-1	complement(1795557..1797944)	25000	553.743	24647	661.394	33196	847.784	26623	802.608
yedD	U00096-1	complement(2007677..2008090)	595	76.0185	594	91.9425	758	111.661	555	96.5102
yedE	U00096-1	2008277..2009482	396	17.368	379	20.1383	648	32.7689	539	32.1753
yedF	U00096-1	2009479..2009712	52	11.7541	66	18.0742	71	18.5045	67	20.6129
yedK	U00096-1	2009821..2010489	24	1.89753	24	2.29888	32	2.91714	41	4.41203
yedL	U00096-1	2010600..2011079	32	3.52624	29	3.87157	29	3.6846	29	4.34948
fliE	U00096-1	complement(2012700..2013014)	7	1.17541	10	2.03432	6	1.16165	12	2.74253
fliF	U00096-1	2013229..2014887	41	1.30719	27	1.04291	39	1.43368	25	1.08486
fliG	U00096-1	2014880..2015875	46	2.44287	30	1.93016	45	2.75541	29	2.09614
fliH	U00096-1	2015868..2016554	43	3.31066	28	2.61175	38	3.37334	25	2.61978
fliI	U00096-1	2016554..2017927	44	1.69383	36	1.67898	46	2.04176	33	1.72905
fliJ	U00096-1	2017946..2018389	14	1.66781	4	0.577308	16	2.19771	9	1.45929
fliK	U00096-1	2018386..2019513	55	2.57903	52	2.9541	63	3.40616	48	3.06346
fliL	U00096-1	2019618..2020082	25	2.84374	10	1.37809	21	2.75423	19	2.94158
phnD	U00096-1	complement(4323336..4324352)	330	17.1631	341	21.4864	78	4.67743	76	5.37989
fliN	U00096-1	2021088..2021501	22	2.81077	12	1.85742	13	1.91504	12	2.08671
fliO	U00096-1	2021504..2021869	6	0.867107	8	1.40068	15	2.49945	7	1.37689
fliP	U00096-1	2021869..2022606	32	2.29349	19	1.64979	33	2.72704	23	2.24363
phnM	U00096-1	complement(4316082..4317218)	80	3.72162	83	4.67787	63	3.3792	53	3.3558
fliR	U00096-1	2022893..2023678	58	3.90309	52	4.23947	50	3.87955	58	5.31234
rcsA	U00096-1	2023968..2024591	74	6.27263	47	4.82662	49	4.789	45	5.19169
dsrB	U00096-1	complement(2024635..2024823)	12	3.35832	8	2.71243	10	3.2268	5	1.90453
yodD	U00096-1	2024986..2025213	83	19.2551	61	17.1445	55	14.7117	44	13.8931
phnN	U00096-1	complement(4315525..4316082)	30	2.84374	27	3.1007	16	1.74872	13	1.67722
dgcQ	U00096-1	complement(2026323..2028017)	767	23.9347	678	25.6325	710	25.546	682	28.9665
yodC	U00096-1	complement(2028188..2028370)	121	34.9733	88	30.815	62	20.6621	67	26.3575
yedI	U00096-1	complement(2028449..2029366)	477	27.4839	362	25.2695	435	28.8988	361	28.3104
yedA	U00096-1	2029539..2030459	494	28.3707	410	28.5269	548	36.2873	479	37.4418
vsr	U00096-1	complement(2030448..2030918)	296	33.2409	221	30.0678	266	34.4425	181	27.6655
dcm	U00096-1	complement(2030899..2032317)	2323	86.5903	2101	94.8798	2226	95.6702	1962	99.5399
phoU	U00096-1	complement(3906853..3907578)	10259	747.431	8256	728.724	2613	219.501	2599	257.721
drpB	U00096-1	complement(2033119..2033421)	492	85.8865	500	105.744	504	101.443	432	102.641
hchA	U00096-1	2035835..2036686	166	10.3055	180	13.5383	136	9.73493	184	15.5474
hprS	U00096-1	complement(2036794..2038152)	337	13.1164	244	11.5054	174	7.80843	162	8.58176
hprR	U00096-1	complement(2038152..2038823)	349	27.47	315	30.038	233	21.1456	234	25.0684
php	U00096-1	complement(3507712..3508590)	105	6.31834	91	6.63411	74	5.13424	59	4.83219
phr	U00096-1	739507..740925	502	18.7122	397	17.9283	417	17.922	421	21.359
msrQ	U00096-1	2040483..2041118	158	13.1402	118	11.8893	187	17.9316	193	21.8465
pitB	U00096-1	complement(3134872..3136371)	60	2.11574	58	2.4778	47	1.91091	60	2.87966
plaP	U00096-1	complement(2085704..2087062)	16901	657.803	17141	808.252	19615	880.243	17501	927.095
mtfA	U00096-1	2043651..2044448	242	16.0404	260	20.8786	112	8.55951	116	10.4649
yeeJ	U00096-1	2044995..2052014	1122	8.45392	952	8.69021	1081	9.39123	994	10.1937
shiA	U00096-1	2053643..2054959	636	25.5431	529	25.7395	588	27.2286	497	27.1676
amn	U00096-1	2055061..2056515	1579	57.4013	1293	56.9463	918	38.4781	875	43.2938
pmrR	U00096-1	4332116..4332205	0	0	2	1.42403	1	0.677628	0	0
yeeO	U00096-1	complement(2058203..2059846)	379	12.1938	308	12.0055	246	9.12572	229	10.028
cbl	U00096-1	complement(2059964..2060914)	422	23.4712	392	26.4141	553	35.4632	544	41.1812
nac	U00096-1	complement(2061016..2061933)	61	3.51471	44	3.07143	90	5.97907	96	7.52851
ldtA	U00096-1	complement(2062391..2063323)	1123	63.665	794	54.5342	1215	79.4197	1196	92.2848
cobT	U00096-1	complement(2063388..2064467)	355	17.3863	294	17.4443	421	23.7734	322	21.4641
pncC	U00096-1	complement(2823849..2824346)	508	53.9557	459	59.0627	430	52.659	373	53.9213
cobU	U00096-1	complement(2065219..2065764)	81	7.84684	87	10.2107	116	12.9568	106	13.9764
insH6	U00096-1	complement(2066305..2067285)	86	4.63695	81	5.2911	104	6.46544	111	8.14582
yoeA_1	U00096-1	2068635..2068940	32	5.53135	40	8.37662	53	10.563	67	15.7628
pntB	U00096-1	complement(1674972..1676360)	1670	63.5941	1385	63.8966	1722	75.6075	1469	76.1378
potE	U00096-1	complement(716946..718265)	108	4.32765	99	4.80609	141	6.51447	127	6.92645
potH	U00096-1	896134..897087	60	3.32664	73	4.90348	101	6.45664	126	9.5083
flu	U00096-1	2071539..2074658	786	13.3251	804	16.5132	851	16.6345	685	15.8058
ppc	U00096-1	complement(4150447..4153098)	9011	179.722	7161	173.034	4178	96.079	3813	103.508
yeeS	U00096-1	2076308..2076754	53	6.27149	51	7.31127	59	8.04967	39	6.28113
yeeT	U00096-1	2076817..2077038	19	4.52692	19	5.48442	13	3.57128	18	5.83714
cbeA	U00096-1	2077112..2077480	19	2.72352	23	3.99422	22	3.63605	20	3.90197
[truncated: 2,494 more rows]

## Sheet: B) log2 FC Diff Expression
Dataset S1: Transcripts per million (TPM) (A) and differential expression as log2 FC (B) upon Bas33 infection in presence and absence of 5 µM daunorubicin at 20 min post infection. Analysis was carried out with CLC Workbench 20 (Qiagen, Germany).
Name	Chromosome	Region	Max group mean	Log₂ fold change	Fold change	P-value	FDR p-value	Bonferroni
insE1	U00096-1	315291..315590	9.69375	8.92123	484.795	0.00172824	0.00734039	1
torC	U00096-1	1058084..1059256	53.9838	6.02863	65.2828	0	0	0
insC2	U00096-1	complement(1468784..1469149)	19.2633	5.30627	39.5682	0	0	0
torA	U00096-1	1059256..1061802	73.5378	5.11921	34.7565	0	0	0
insL2	U00096-1	608065..609177	20.9777	5.02736	32.6127	4.02601e-06	2.83977e-05	0.017493
insH1	U00096-1	complement(274101..275081)	12.9754	4.72704	26.4838	6.85552e-07	5.30022e-06	0.00297872
ybgD	U00096-1	complement(752229..752795)	11.6218	4.45846	21.9851	0	0	0
torD	U00096-1	1061799..1062398	65.0064	3.13945	8.81186	0	0	0
gene-bas33_0009	Bas33_Frunzke_Lab	6489..6584	0.77171	-3.77796	-13.7176	0.227409	0.410318	1
gene-bas33_0010	Bas33_Frunzke_Lab	6578..6718	1.11823	-4.92929	-30.4695	0.108209	0.23765	1
fruK	U00096-1	complement(2261427..2262365)	238.518	2.41543	5.33478	0	0	0
fruB	U00096-1	complement(2262365..2263495)	181.456	2.35651	5.12129	0	0	0
insH10	U00096-1	complement(3365702..3366682)	7.93176	2.28536	4.87487	1.10312e-08	1.06512e-07	4.79305e-05
ydeO	U00096-1	complement(1582926..1583687)	2.98581	2.28489	4.87326	3.81907e-06	2.69819e-05	0.0165939
ybgQ	U00096-1	complement(749722..752169)	8.73084	2.27714	4.84716	4.92453e-11	5.67562e-10	2.13971e-07
pgaD	U00096-1	complement(1086106..1086519)	14.7749	2.16682	4.49033	1.9984e-15	3.01495e-14	8.68305e-12
caiE	U00096-1	complement(34781..35371)	1.46758	2.11699	4.33789	0.00148799	0.00643955	1
tnaA	U00096-1	3888730..3890145	5.1458	2.10667	4.30695	5.50715e-12	6.91577e-11	2.39286e-08
pdeC	U00096-1	4275471..4277057	19.5798	2.10537	4.30309	0	0	0
insD3	U00096-1	complement(2068952..2069857)	26.3576	2.02319	4.06482	4.40122e-09	4.34621e-08	1.91233e-05
rbsA	U00096-1	3933778..3935283	44.1315	2.00753	4.02094	0	0	0
pgaC	U00096-1	complement(1086521..1087846)	3.88756	1.99297	3.98054	9.90562e-06	6.63173e-05	0.0430399
ghoT	U00096-1	4352908..4353081	4.38571	1.94348	3.84633	0.00107845	0.00484077	1
glnK	U00096-1	472598..472936	5.89232	1.89376	3.71603	0.000370612	0.00184035	1
fruA	U00096-1	complement(2259719..2261410)	165.199	1.85837	3.62597	0	0	0
mtlA	U00096-1	3772281..3774194	60.7263	1.84818	3.60045	0	0	0
ydeP	U00096-1	complement(1584207..1586486)	27.8313	1.84792	3.5998	0	0	0
phoH	U00096-1	1084992..1086056	78.8373	1.83845	3.57626	0	0	0
cirA	U00096-1	complement(2244778..2246769)	172.31	1.7855	3.44739	0	0	0
ompN	U00096-1	complement(1435760..1436893)	5.7006	1.70327	3.25639	1.3704e-06	1.02975e-05	0.00595437
nmpC_2	U00096-1	complement(575786..576825)	13.9143	1.70042	3.24996	0	0	0
aroF	U00096-1	complement(2740080..2741150)	227.194	1.69531	3.23847	0	0	0
pyrI	U00096-1	complement(4470986..4471447)	54.2808	1.51634	2.86064	1.89217e-06	1.38877e-05	0.0082215
ybgP	U00096-1	complement(748979..749707)	4.78357	1.50299	2.83429	8.51556e-07	6.50266e-06	0.00370001
treB	U00096-1	complement(4464759..4466180)	7.06915	1.41459	2.66585	4.05569e-05	0.000242727	0.17622
puuC	U00096-1	1362743..1364230	7.99237	1.40596	2.64994	3.71163e-06	2.62655e-05	0.016127
puuB	U00096-1	1364232..1365512	6.20767	1.40463	2.64749	1.03491e-09	1.07319e-08	4.49667e-06
soxS	U00096-1	complement(4277060..4277383)	344.058	1.40233	2.64328	3.60822e-14	5.1913e-13	1.56777e-10
mgtA	U00096-1	4467625..4470321	759.844	1.40105	2.64094	0	0	0
ykgH	U00096-1	complement(324696..325364)	4.00182	1.38128	2.60499	0.000110382	0.000604806	0.479611
rbsC	U00096-1	3935288..3936253	30.7907	1.35801	2.56332	0	0	0
dgcN	U00096-1	2742383..2743609	41.2643	1.33423	2.52141	2.0457e-10	2.24458e-09	8.88855e-07
tyrA	U00096-1	complement(2738948..2740069)	94.5037	1.33314	2.51951	0	0	0
hyfA	U00096-1	2601201..2601818	2.26844	1.32518	2.50564	0.00221868	0.00914628	1
ydeN	U00096-1	complement(1580842..1582524)	1.77433	1.32461	2.50465	6.69318e-06	4.59429e-05	0.0290819
sdhC	U00096-1	755177..755566	48.5875	1.32169	2.4996	9.24471e-05	0.000515219	0.401683
rbsD	U00096-1	3933351..3933770	68.7193	1.32148	2.49923	0	0	0
tyrP	U00096-1	1989681..1990892	113.521	1.30393	2.46901	0	0	0
fiu	U00096-1	complement(839249..841531)	51.3646	1.28561	2.43785	0	0	0
nhaR	U00096-1	18715..19620	87.1298	1.24164	2.36468	0	0	0
ydjE	U00096-1	complement(1852621..1853979)	4.85213	1.21322	2.31855	3.81624e-05	0.000229344	0.165816
yfiB	U00096-1	2743625..2744107	135.6	1.2121	2.31675	0	0	0
paaZ	U00096-1	complement(1451597..1453642)	2.53661	1.20475	2.30497	2.90268e-06	2.0881e-05	0.0126121
asnC	U00096-1	complement(3926545..3927003)	55.7339	1.2002	2.29772	2.22045e-16	3.53401e-15	9.64784e-13
gene-bas33_0182	Bas33_Frunzke_Lab	94699..96369	4925.47	1.1972	2.29294	2.03171e-14	2.93281e-13	8.82777e-11
ydeQ	U00096-1	complement(1586820..1587734)	13.2944	1.1951	2.2896	5.69283e-10	6.04776e-09	2.47353e-06
ygiS	U00096-1	complement(3166111..3167718)	19.1353	1.18574	2.27481	1.11022e-16	1.78664e-15	4.82392e-13
nhaA	U00096-1	17489..18655	277.532	1.17937	2.26477	0	0	0
rpoD	U00096-1	3213047..3214888	665.145	1.15835	2.23203	0	0	0
dnaX_1	U00096-1	492092..493375	66.3591	1.14401	2.20994	0	0	0
mqsR	U00096-1	complement(3168248..3168544)	163.797	1.13152	2.1909	1.63379e-08	1.53654e-07	7.09882e-05
gene-bas33_0178	Bas33_Frunzke_Lab	93111..93314	1231.6	1.12919	2.18737	3.77924e-09	3.74905e-08	1.64208e-05
puuE	U00096-1	1365550..1366815	6.34416	1.09615	2.13784	1.96935e-08	1.81674e-07	8.55683e-05
ydeR	U00096-1	complement(1587793..1588296)	17.6671	1.07189	2.10219	0.00127147	0.00562581	1
alx	U00096-1	3238580..3239545	85.4602	1.07128	2.1013	0	0	0
gltA	U00096-1	complement(753185..754468)	369.939	1.07121	2.1012	7.80007e-09	7.63317e-08	3.38913e-05
potG	U00096-1	894991..896124	4.61604	1.0584	2.08262	2.03537e-05	0.000129293	0.0884367
gntP	U00096-1	complement(4549953..4551296)	3.78511	1.04581	2.06452	4.90405e-05	0.000288727	0.213081
gene-bas33_0184	Bas33_Frunzke_Lab	96738..97145	4425.24	1.03804	2.05344	5.35989e-10	5.73614e-09	2.32887e-06
pyrB	U00096-1	complement(4471460..4472395)	32.1019	1.02863	2.04008	3.81584e-13	5.16505e-12	1.65798e-09
yfiM	U00096-1	2724128..2724451	131.993	1.02732	2.03823	4.93818e-08	4.41489e-07	0.000214564
recX	U00096-1	complement(2822139..2822639)	23.249	1.02586	2.03617	0.00126997	0.00562488	1
ychS	U00096-1	1286709..1286984	41.9835	1.01795	2.02503	0.00133223	0.00587071	1
cspH	U00096-1	complement(1050963..1051175)	65.8619	1.01733	2.02416	8.925e-05	0.000498446	0.387791
ydhJ	U00096-1	1721264..1722121	40.7776	1.01044	2.01452	3.50608e-13	4.76061e-12	1.52339e-09
yhfZ	U00096-1	complement(3511439..3512344)	5.78265	1.00803	2.01116	7.58673e-05	0.000433741	0.329643
gatY	U00096-1	complement(2176350..2177204)	44.0929	1.00622	2.00864	2.76668e-13	3.80418e-12	1.20212e-09
yehR	U00096-1	2211225..2211686	10.1652	0.995537	1.99382	0.000114737	0.000627086	0.498534
sdhA	U00096-1	755907..757673	36.0671	0.993667	1.99124	4.42979e-14	6.29001e-13	1.92474e-10
gene-bas33_0080	Bas33_Frunzke_Lab	68285..68413	12.9001	-8.32031	-319.642	0.00551267	0.0201451	1
gene-bas33_0081	Bas33_Frunzke_Lab	68507..68644	19.1437	-9.02375	-520.498	0.00283931	0.0112586	1
rbsB	U00096-1	3936278..3937168	22.5081	0.992918	1.99021	0.00126479	0.00560765	1
yeaC	U00096-1	complement(1861702..1861974)	48.2808	0.992885	1.99016	4.97145e-08	4.43551e-07	0.00021601
potF	U00096-1	893784..894896	10.2531	0.990564	1.98696	0.00175673	0.0074468	1
gene-bas33_0180	Bas33_Frunzke_Lab	93898..94314	5207.13	0.976108	1.96715	1.66533e-15	2.5389e-14	7.23588e-12
yigI	U00096-1	complement(4004230..4004697)	26.1515	0.972327	1.962	3.6659e-09	3.64492e-08	1.59283e-05
amtB	U00096-1	472966..474252	18.446	0.968535	1.95685	2.98233e-11	3.50222e-10	1.29582e-07
uspG	U00096-1	complement(641439..641867)	27.2638	0.966637	1.95428	3.89739e-07	3.17119e-06	0.00169342
gene-bas33_0131	Bas33_Frunzke_Lab	71244..71525	1.18563	-2.30353	-4.93664	0.0233244	0.0681816	1
ylaC	U00096-1	complement(478781..479251)	496.613	0.959709	1.94492	1.4877e-14	2.16914e-13	6.46405e-11
znuC	U00096-1	1942662..1943417	61.5249	0.953308	1.93631	7.71169e-07	5.92002e-06	0.00335073
ydjF	U00096-1	complement(1854096..1854854)	10.322	0.940807	1.9196	3.33324e-07	2.74818e-06	0.00144829
sdaC	U00096-1	2928229..2929518	188.383	0.940562	1.91928	4.59632e-14	6.50522e-13	1.9971e-10
frmR	U00096-1	complement(379606..379881)	89.6508	0.933781	1.91028	1.02549e-10	1.16338e-09	4.45574e-07
glpT	U00096-1	complement(2351016..2352374)	8.27062	0.930232	1.90558	0.00225031	0.00925907	1
efeO	U00096-1	1082243..1083370	77.3676	0.926729	1.90096	6.61582e-13	8.79074e-12	2.87457e-09
insC5	U00096-1	3186187..3186552	13.6212	0.924378	1.89787	0.00240852	0.00979872	1
gatZ	U00096-1	complement(2175059..2176321)	28.4509	0.923762	1.89706	2.08833e-11	2.49967e-10	9.07379e-08
frmA	U00096-1	complement(378462..379571)	58.0485	0.913295	1.88334	3.32012e-12	4.23048e-11	1.44259e-08
kdgT	U00096-1	4101690..4102673	11.1509	0.912941	1.88288	0.0024437	0.009914	1
yieK	U00096-1	complement(3898671..3899393)	4.27343	0.912885	1.88281	0.000435967	0.0021354	1
uxuR	U00096-1	4554576..4555349	88.8105	0.912069	1.88174	0	0	0
pdeB	U00096-1	complement(477067..478617)	49.5428	0.895081	1.85971	5.17575e-12	6.51844e-11	2.24886e-08
ymfA	U00096-1	complement(1181264..1181725)	15.2542	0.892894	1.8569	0.000200313	0.0010436	0.870362
bssS	U00096-1	complement(1120701..1120955)	55.6742	0.887434	1.84988	2.11715e-08	1.94483e-07	9.19903e-05
znuB	U00096-1	1943414..1944199	47.6085	0.881594	1.84241	1.25906e-10	1.4136e-09	5.47062e-07
uvrA	U00096-1	complement(4271049..4273871)	86.172	0.880178	1.8406	1.63891e-12	2.11937e-11	7.12107e-09
efeB	U00096-1	1083376..1084647	47.6618	0.878325	1.83824	2.50671e-11	2.96775e-10	1.08916e-07
ydbK	U00096-1	complement(1437260..1440784)	129.739	0.859517	1.81443	3.42359e-12	4.34957e-11	1.48755e-08
gene-bas33_0152	Bas33_Frunzke_Lab	81099..81221	0.20077	-2.40983	-5.31411	0.457822	0.642365	1
fepD	U00096-1	complement(621185..622189)	42.2841	0.855085	1.80887	1.57514e-05	0.000101997	0.0684399
nac	U00096-1	complement(2061016..2061933)	4.98767	0.849573	1.80197	0.00131748	0.00581749	1
yjgH	U00096-1	complement(4472814..4473209)	8.55426	0.846438	1.79806	0.00111124	0.0049828	1
insB1	U00096-1	complement(19811..20314)	72.9053	0.836563	1.78579	1.0346e-09	1.07319e-08	4.49535e-06
kgtP	U00096-1	complement(2724448..2725746)	329.1	0.829857	1.77751	1.88012e-11	2.25666e-10	8.16911e-08
yiiX	U00096-1	complement(4127286..4127894)	89.1238	0.82795	1.77516	9.52575e-06	6.40702e-05	0.0413894
lexA	U00096-1	4257115..4257723	166.977	0.824927	1.77145	1.0733e-10	1.21129e-09	4.66348e-07
dnaG	U00096-1	3211107..3212852	442.393	0.822139	1.76803	2.30693e-11	2.73869e-10	1.00236e-07
sodA	U00096-1	4100810..4101430	1395.88	0.820008	1.76542	2.51978e-11	2.97513e-10	1.09485e-07
gene-bas33_0162	Bas33_Frunzke_Lab	84559..84762	1.64202	-3.60284	-12.1496	0.0125366	0.0411416	1
gene-bas33_0183	Bas33_Frunzke_Lab	96425..96715	1143.23	0.815005	1.7593	4.84282e-11	5.59628e-10	2.1042e-07
yccM	U00096-1	complement(1052289..1053362)	4.48851	0.81319	1.75709	0.000664073	0.0031295	1
ykfG	U00096-1	complement(264256..264732)	23.6289	0.810509	1.75383	2.42411e-05	0.000152208	0.105328
secG	U00096-1	complement(3322173..3322505)	16744.1	0.810267	1.75354	5.49178e-07	4.32278e-06	0.00238618
sfmD	U00096-1	559697..562300	1.2923	0.806134	1.74852	0.00217817	0.00900718	1
sdhD	U00096-1	755560..755907	20.6879	0.788016	1.7267	0.000988753	0.00447514	1
mqsA	U00096-1	complement(3167851..3168246)	57.2101	0.786562	1.72496	5.80668e-08	5.13849e-07	0.0002523
csgG	U00096-1	complement(1100851..1101684)	13.4787	0.784358	1.72233	3.47467e-05	0.000210271	0.150975
insB2	U00096-1	complement(279178..279681)	15.4116	0.782636	1.72027	1.51602e-05	9.84619e-05	0.065871
purL	U00096-1	complement(2691656..2695543)	34.5334	0.776316	1.71275	8.02884e-10	8.4264e-09	3.48853e-06
gene-bas33_0173	Bas33_Frunzke_Lab	complement(90079..90204)	1.64334	-0.546382	-1.46042	0.546061	0.711221	1
sthA	U00096-1	complement(4159390..4160790)	159.176	0.776256	1.71268	4.86748e-10	5.22202e-09	2.11492e-06
ycfZ	U00096-1	complement(1180479..1181267)	8.7991	0.77137	1.70689	0.000979066	0.00443592	1
cyoB	U00096-1	complement(448650..450641)	410.41	0.765221	1.69963	4.82007e-10	5.18396e-09	2.09432e-06
blc	U00096-1	complement(4377189..4377722)	26.6237	0.747316	1.67867	8.44854e-06	5.73577e-05	0.0367089
flhC	U00096-1	complement(1977266..1977844)	11.5134	0.743769	1.67454	0.00201448	0.0084082	1
gene-bas33_0179	Bas33_Frunzke_Lab	93543..93794	12199	-0.122264	-1.08844	0.317735	0.510745	1
gntT	U00096-1	3546559..3547875	13.7233	0.742275	1.67281	7.11904e-07	5.48444e-06	0.00309322
gene-bas33_0181	Bas33_Frunzke_Lab	94404..94601	1171.05	0.267015	1.20332	0.0315503	0.087316	1
wbbL_1	U00096-1	complement(2101396..2101744)	127.875	0.738366	1.66829	8.83094e-05	0.000493828	0.383704
sdhB	U00096-1	757689..758405	31.0637	0.735859	1.66539	3.84601e-07	3.14115e-06	0.00167109
malT	U00096-1	3553085..3555790	18.6206	0.733009	1.6621	9.56866e-06	6.41602e-05	0.0415758
cyoA	U00096-1	complement(450663..451610)	611.587	0.728482	1.6569	3.3509e-09	3.33937e-08	1.45596e-05
artQ	U00096-1	complement(901534..902250)	264.273	0.72101	1.64834	0	0	0
obgE	U00096-1	complement(3330582..3331754)	418.651	0.720868	1.64817	5.10399e-09	5.01738e-08	2.21768e-05
yfaA	U00096-1	complement(2334956..2336644)	7.51689	0.720407	1.64765	6.431e-06	4.42442e-05	0.0279427
gene-bas33_0189	Bas33_Frunzke_Lab	complement(99147..99254)	0.639076	-3.77609	-13.6999	0.225282	0.407854	1
pfkA	U00096-1	4107552..4108514	284.46	0.720407	1.64765	0	0	0
gene-bas33_0191	Bas33_Frunzke_Lab	complement(99409..99537)	0.687216	-4.16047	-17.8825	0.17878	0.346476	1
artM	U00096-1	complement(900866..901534)	204.883	0.71848	1.64545	1.23741e-08	1.18688e-07	5.37657e-05
potI	U00096-1	897084..897929	8.8786	0.716629	1.64334	0.000116274	0.000633891	0.505211
insC1	U00096-1	381351..381716	4.72304	-8.20578	-295.246	0.00670025	0.0238043	1
insC3	U00096-1	complement(2069815..2070180)	4.58809	-8.16412	-286.843	0.00705252	0.0248982	1
frmB	U00096-1	complement(377535..378368)	37.0064	0.715506	1.64206	2.55514e-07	2.1474e-06	0.00111021
insA6	U00096-1	3583483..3583758	0.569007	-5.1111	-34.5617	0.0995712	0.22279	1
ldrD	U00096-1	complement(3699980..3700087)	1.27815	-4.71627	-26.2869	0.126156	0.266738	1
ynfO	U00096-1	1636756..1636989	0.41946	-4.46071	-22.0196	0.151349	0.307727	1
cspF	U00096-1	1641855..1642067	214.172	0.71056	1.63644	0.00156851	0.00673234	1
cfa	U00096-1	1741413..1742561	90.1597	0.709611	1.63536	2.56791e-08	2.34403e-07	0.000111576
rclB	U00096-1	complement(318331..318567)	0.374055	-4.16047	-17.8825	0.178728	0.346476	1
cydX	U00096-1	774196..774309	0.688798	-4.15695	-17.8388	0.181677	0.350994	1
norR	U00096-1	complement(2830775..2832289)	28.6868	0.709178	1.63487	0.000414084	0.00204622	1
sdaB	U00096-1	2929576..2930943	116.568	0.709023	1.6347	1.65488e-08	1.55301e-07	7.19044e-05
hokE	U00096-1	607836..607988	0.418014	-3.774	-13.68	0.221651	0.403297	1
ymfR	U00096-1	1205549..1205731	0.349487	-3.774	-13.68	0.221651	0.403297	1
ymgI	U00096-1	complement(1222990..1223163)	0.367564	-3.774	-13.68	0.22253	0.404234	1
eamA	U00096-1	complement(1620238..1621137)	48.8103	0.708722	1.63436	0.000549056	0.00263899	1
cyoD	U00096-1	complement(447717..448046)	304.187	0.707711	1.63321	2.89848e-08	2.63471e-07	0.000125939
ralR	U00096-1	complement(1413733..1413927)	0.253279	-3.25033	-9.5158	0.303337	0.498299	1
ydfD	U00096-1	1649794..1649985	0.230862	-3.24761	-9.49791	0.302155	0.49692	1
ldrC	U00096-1	complement(1270238..1270345)	0.363532	-3.24446	-9.47718	0.300634	0.495168	1
dicB	U00096-1	1649609..1649797	0.207733	-3.24446	-9.47718	0.300634	0.495168	1
clpB_1	U00096-1	complement(2731600..2733729)	0.0184326	-3.24446	-9.47718	0.300634	0.495168	1
yhiY	U00096-1	complement(3630665..3630778)	0.344399	-3.24446	-9.47718	0.300634	0.495168	1
pck	U00096-1	3532818..3534440	124.817	0.707684	1.63318	1.4625e-08	1.38746e-07	6.35456e-05
fieF	U00096-1	4106469..4107371	181.744	0.707295	1.63274	1.11022e-16	1.78664e-15	4.82392e-13
yhbE	U00096-1	complement(3331770..3332735)	491.065	0.706267	1.63158	1.04066e-08	1.0093e-07	4.52166e-05
ilvY	U00096-1	complement(3956927..3957820)	30.9346	0.705742	1.63098	3.15402e-05	0.00019329	0.137042
metE	U00096-1	4013053..4015314	215.497	0.703251	1.62817	1.18892e-08	1.14542e-07	5.16584e-05
ybiR	U00096-1	853647..854765	48.3794	0.703032	1.62792	0.000118272	0.000642363	0.51389
sstT	U00096-1	3239944..3241188	63.3972	0.69252	1.6161	1.95399e-14	2.83003e-13	8.4901e-11
ydhK	U00096-1	1722121..1724133	20.9089	0.685534	1.6083	0.000513246	0.00247509	1
tauD	U00096-1	387795..388646	16.7006	0.676387	1.59813	1.36849e-05	8.96848e-05	0.059461
recF	U00096-1	complement(3880148..3881221)	139.782	0.675032	1.59663	8.07366e-08	7.03007e-07	0.000350801
puuD	U00096-1	1361120..1361884	22.6903	0.674819	1.5964	6.81978e-06	4.66645e-05	0.0296319
rzoR	U00096-1	1423400..1423585	1.71925	-2.74551	-6.70626	0.0202758	0.0607575	1
gene-bas33_0185	Bas33_Frunzke_Lab	97226..97960	2218.05	0.671545	1.59278	4.28137e-08	3.85945e-07	0.000186025
bglJ	U00096-1	4604160..4604837	41.3989	0.658648	1.5786	0.00164308	0.00699919	1
insD4	U00096-1	complement(2996372..2997277)	3.47999	-2.70421	-6.51703	0.00619666	0.02227	1
yfgO	U00096-1	complement(2614820..2615881)	58.9693	0.657828	1.57771	4.59938e-07	3.68714e-06	0.00199843
dtpB	U00096-1	3640862..3642331	20.5063	0.654031	1.57356	2.4463e-06	1.78043e-05	0.0106292
dctA	U00096-1	complement(3682161..3683447)	23.2544	0.650975	1.57023	2.8094e-06	2.03109e-05	0.0122069
yjaZ	U00096-1	4189786..4190325	40.6499	0.64603	1.56486	7.66738e-06	5.23817e-05	0.0333148
rplY	U00096-1	2282517..2282801	5515.8	0.644984	1.56372	1.42628e-07	1.22474e-06	0.000619718
ynfE	U00096-1	1658069..1660495	14.2017	0.64426	1.56294	2.02814e-10	2.23662e-09	8.81228e-07
ymgJ	U00096-1	1223264..1223449	0.847694	-2.5328	-5.78695	0.0871645	0.200598	1
yqeK	U00096-1	complement(2989935..2990360)	0.358233	-2.5317	-5.78252	0.0889701	0.20389	1
fecA	U00096-1	complement(4514353..4516677)	85.7172	0.643729	1.56236	2.5657e-07	2.15212e-06	0.0011148
yedE	U00096-1	2008277..2009482	24.047	0.638645	1.55687	4.51839e-06	3.17163e-05	0.0196324
dgcM	U00096-1	complement(1406563..1407795)	9.95446	0.636057	1.55408	6.80318e-05	0.000391003	0.295598
cyoC	U00096-1	complement(448046..448660)	222.569	0.636005	1.55402	4.53662e-07	3.6503e-06	0.00197116
fdoG	U00096-1	complement(4082772..4085822)	271.085	0.63517	1.55312	2.35365e-07	1.98575e-06	0.00102266
yncE	U00096-1	1523307..1524368	273.99	0.633474	1.5513	3.27487e-07	2.70519e-06	0.00142293
ybiE	U00096-1	837503..837562	0.411579	-2.40983	-5.31411	0.457822	0.642365	1
yncO	U00096-1	complement(1530319..1530504)	0.132767	-2.40983	-5.31411	0.457822	0.642365	1
ydfB	U00096-1	1648665..1648793	0.191432	-2.40983	-5.31411	0.457822	0.642365	1
yoaK	U00096-1	1878773..1878871	0.249442	-2.40983	-5.31411	0.457822	0.642365	1
uof	U00096-1	complement(710639..710725)	0.225641	-2.40493	-5.2961	0.458748	0.642365	1
ymiB	U00096-1	1346796..1346900	0.186959	-2.40493	-5.2961	0.458748	0.642365	1
ynfR	U00096-1	complement(1638188..1638253)	0.297435	-2.40493	-5.2961	0.458748	0.642365	1
ynfS	U00096-1	1642122..1642211	0.218119	-2.40493	-5.2961	0.458748	0.642365	1
ygeI	U00096-1	2993638..2993856	0.0896381	-2.40493	-5.2961	0.458748	0.642365	1
ibsD	U00096-1	3194766..3194825	0.327179	-2.40493	-5.2961	0.458748	0.642365	1
ilvL	U00096-1	3950322..3950420	0.19829	-2.40493	-5.2961	0.458748	0.642365	1
cdd	U00096-1	2231844..2232728	26.8476	0.62708	1.54444	1.10197e-05	7.33377e-05	0.0478807
rbsK	U00096-1	3937294..3938223	29.307	0.626924	1.54427	7.87137e-06	5.36909e-05	0.0342011
dcuC	U00096-1	complement(654583..655968)	5.41511	0.626156	1.54345	0.00163412	0.00696785	1
ybeF	U00096-1	complement(660425..661378)	13.4595	0.625441	1.54268	0.000437905	0.00214027	1
infB_3	U00096-1	complement(3313342..3316014)	373.904	0.622699	1.53975	3.93148e-07	3.19295e-06	0.00170823
yfhR	U00096-1	2664390..2665244	14.0159	0.621294	1.53825	0.000609229	0.00289617	1
yfcE	U00096-1	complement(2419234..2419788)	137.139	0.621014	1.53796	6.80378e-12	8.47061e-11	2.95624e-08
artI	U00096-1	complement(902257..902988)	389.833	0.615494	1.53208	7.02538e-07	5.4219e-06	0.00305253
insH2	U00096-1	complement(574737..575717)	20.4453	-2.20871	-4.62262	0.0675199	0.16344	1
fes	U00096-1	612737..613939	34.772	0.612388	1.52879	0.00166289	0.00707665	1
sspB	U00096-1	complement(3376279..3376776)	322.664	0.611675	1.52803	8.30003e-13	1.09616e-11	3.60636e-09
proY	U00096-1	420986..422359	111.647	0.610588	1.52688	1.16602e-06	8.81102e-06	0.00506634
yejO_1	U00096-1	complement(2286390..2288914)	15.4809	0.609404	1.52563	0.00158831	0.00679255	1
mscL	U00096-1	3438024..3438434	62.1253	0.608623	1.5248	1.64244e-05	0.000106038	0.0713638
yehW	U00096-1	complement(2215745..2216476)	53.9296	0.604657	1.52062	0.00200713	0.00838558	1
fumD	U00096-1	complement(1754932..1755141)	0.515627	-2.06637	-4.18832	0.170941	0.336385	1
yegR	U00096-1	complement(2167989..2168306)	0.324584	-2.06518	-4.18485	0.171725	0.337469	1
slyX	U00096-1	3477640..3477858	119.95	0.598505	1.51415	2.09496e-05	0.000132691	0.0910259
fecB	U00096-1	complement(4513406..4514308)	49.3179	0.596981	1.51255	0.000270583	0.00137507	1
corA	U00096-1	4001426..4002376	128.901	0.594625	1.51008	2.54449e-06	1.84571e-05	0.0110558
glpF	U00096-1	complement(4117245..4118090)	47.2154	0.593739	1.50915	0.00125474	0.00556878	1
ypjB	U00096-1	complement(2783638..2784429)	0.347797	-2.00908	-4.02525	0.0513197	0.130673	1
sbp	U00096-1	4108834..4109823	21.847	0.593009	1.50839	3.95287e-05	0.000237227	0.171752
ugd	U00096-1	complement(2098447..2099613)	21.7067	0.589337	1.50455	3.00936e-05	0.00018547	0.130757
sspA	U00096-1	complement(3376782..3377420)	481.715	0.587022	1.50214	2.16461e-06	1.58337e-05	0.00940522
ybaL	U00096-1	complement(501562..503238)	45.5959	0.586958	1.50208	8.21291e-11	9.36616e-10	3.56851e-07
aroL	U00096-1	406405..406929	80.1329	0.585515	1.50057	0.00176954	0.00748651	1
yahM	U00096-1	345404..345649	2.6461	-1.94016	-3.83749	0.00373533	0.0143501	1
dpiB	U00096-1	652235..653893	18.407	0.584367	1.49938	0.000278959	0.00140776	1
insA1	U00096-1	complement(20233..20508)	83.217	0.582338	1.49727	4.65708e-05	0.000274932	0.20235
entS	U00096-1	622300..623550	57.4507	0.581169	1.49606	1.71545e-10	1.90629e-09	7.45361e-07
dnaN	U00096-1	complement(3881221..3882321)	272.004	0.580801	1.49568	2.80062e-06	2.02812e-05	0.0121687
ycjG	U00096-1	1388930..1389895	29.8472	0.579774	1.49462	3.0384e-05	0.000186995	0.132018
nfrA	U00096-1	complement(587982..590954)	20.0851	0.572557	1.48716	1.1579e-05	7.68104e-05	0.0503108
bglF	U00096-1	complement(3903720..3905597)	32.5822	0.569114	1.48361	1.26911e-05	8.35214e-05	0.0551429
fadL	U00096-1	2461306..2462646	493.281	0.566841	1.48128	4.06698e-06	2.86402e-05	0.017671
fadD	U00096-1	complement(1888061..1889746)	67.1166	0.563214	1.47756	1.07902e-10	1.21459e-09	4.68832e-07
yegX	U00096-1	complement(2182833..2183651)	9.31585	0.561707	1.47601	0.00149577	0.00646678	1
deaD	U00096-1	complement(3305971..3307860)	1113.75	0.560294	1.47457	4.77604e-06	3.33632e-05	0.0207519
fnr	U00096-1	complement(1398774..1399526)	686.764	0.55865	1.47289	5.80142e-06	4.0075e-05	0.0252072
yifB	U00096-1	complement(3948449..3949969)	17.172	0.557706	1.47193	7.17838e-05	0.000411479	0.311901
mdtK	U00096-1	1743457..1744830	86.6903	0.557134	1.47134	1.45418e-10	1.62427e-09	6.3184e-07
putP	U00096-1	1079305..1080813	67.7811	0.556988	1.47119	1.18405e-05	7.83062e-05	0.0514471
ompF	U00096-1	complement(985894..986982)	210.953	0.555935	1.47012	7.93146e-06	5.4016e-05	0.0344622
cyoE	U00096-1	complement(446815..447705)	373.908	0.551242	1.46535	7.61761e-05	0.000434364	0.330985
nuoA	U00096-1	complement(2404629..2405072)	195.999	0.551017	1.46512	1.66174e-05	0.000107126	0.0722027
waaO	U00096-1	complement(3802039..3803058)	52.0546	0.549535	1.46361	2.92607e-05	0.000180851	0.127138
codB	U00096-1	354922..356181	29.2206	0.545039	1.45906	5.63741e-05	0.000329671	0.244946
tsx	U00096-1	complement(431129..432013)	118.599	0.543707	1.45771	5.60569e-10	5.98446e-09	2.43567e-06
yddB	U00096-1	complement(1575247..1577619)	5.0675	0.54192	1.45591	0.000658526	0.0031101	1
artP	U00096-1	complement(903006..903734)	373.713	0.54175	1.45574	1.2706e-05	8.35214e-05	0.0552076
ycaI	U00096-1	964320..966584	10.2117	0.541245	1.45523	0.000145834	0.000780355	0.633649
aspA	U00096-1	complement(4366891..4368327)	33.1768	0.540418	1.45439	0.0023813	0.00970613	1
rbfA	U00096-1	complement(3312777..3313178)	248.42	0.540243	1.45422	2.1789e-05	0.000137607	0.0946733
ydcI	U00096-1	complement(1494148..1495071)	25.629	0.539189	1.45316	0.000148416	0.000792219	0.644866
yafX	U00096-1	complement(264748..265206)	57.4776	0.534972	1.44891	0.000134609	0.000725654	0.584877
rlmG	U00096-1	complement(3234739..3235875)	112.677	0.533777	1.44771	2.32075e-05	0.000146352	0.100836
rsxB	U00096-1	1706348..1706926	222.088	0.533744	1.44768	2.32503e-05	0.000146409	0.101022
aroM	U00096-1	407428..408105	20.3684	0.533601	1.44754	0.000557757	0.00267194	1
ghxP	U00096-1	4278479..4279828	21.0541	0.533518	1.44745	0.000838265	0.00386652	1
yfjF	U00096-1	complement(2754008..2754298)	90.8039	0.533232	1.44717	0.000140511	0.00075466	0.61052
purD	U00096-1	complement(4204642..4205931)	24.624	0.532052	1.44598	0.000105469	0.000581551	0.458262
ndh	U00096-1	1166085..1167389	1093.08	0.531986	1.44592	1.42899e-05	9.32275e-05	0.0620895
rpoB	U00096-1	4181245..4185273	1730.59	0.527935	1.44186	1.58709e-05	0.000102618	0.0689593
mtlD	U00096-1	3774424..3775572	102.842	0.527277	1.44121	3.04945e-05	0.000187409	0.132498
yehS	U00096-1	complement(2211726..2212196)	101.88	0.527171	1.4411	0.00188012	0.00790816	1
fecC	U00096-1	complement(4512411..4513409)	21.0995	0.525768	1.4397	0.000272179	0.00137995	1
waaG	U00096-1	complement(3805943..3807067)	89.7621	0.525668	1.4396	3.56653e-05	0.000215529	0.154966
arcA	U00096-1	complement(4639590..4640306)	124.45	0.525103	1.43904	3.96128e-05	0.000237403	0.172117
nuoE	U00096-1	complement(2401552..2402052)	174.354	0.523606	1.43754	4.23403e-05	0.000253051	0.183968
hcxA	U00096-1	complement(632389..633477)	21.2384	0.523026	1.43697	0.000241355	0.0012352	1
infB_1	U00096-1	complement(3313342..3315522)	401.787	0.521978	1.43592	2.13746e-05	0.000135186	0.0928726
queG	U00096-1	complement(4392928..4394067)	95.8536	0.519621	1.43358	2.72808e-09	2.74387e-08	1.18535e-05
ykfA	U00096-1	complement(268097..268960)	14.1559	0.518713	1.43268	0.00102793	0.00463795	1
yejF	U00096-1	2276300..2277889	57.4902	0.5136	1.42761	5.7175e-05	0.000333457	0.248425
rfbA	U00096-1	complement(2110138..2111019)	156.569	0.513208	1.42722	4.54143e-05	0.000269202	0.197325
iclR	U00096-1	complement(4222804..4223628)	316.946	0.508346	1.42242	1.16719e-09	1.20462e-08	5.07144e-06
gcd	U00096-1	complement(138835..141225)	74.7884	0.507555	1.42164	2.15604e-09	2.19906e-08	9.368e-06
rplN	U00096-1	complement(3447778..3448149)	8046.16	0.504553	1.41868	3.75802e-05	0.000226158	0.163286
matA	U00096-1	complement(310746..311336)	1.07572	-1.59148	-3.01358	0.0100524	0.0339903	1
chaB	U00096-1	1272119..1272349	4.64638	-1.57655	-2.98256	0.00583942	0.0211789	1
chiA	U00096-1	complement(3467160..3469853)	12.252	0.50384	1.41798	0.000225964	0.00116329	0.981813
mqo	U00096-1	complement(2305108..2306754)	35.1589	0.503551	1.4177	0.000115569	0.000630838	0.502147
msrP	U00096-1	2039478..2040482	26.4822	0.503535	1.41768	0.000315131	0.00158112	1
oxyR	U00096-1	4158490..4159407	229.516	0.49834	1.41259	6.33879e-05	0.000364795	0.27542
dnaA	U00096-1	complement(3882326..3883729)	361.532	0.497408	1.41168	5.42451e-05	0.000317648	0.235695
rplP	U00096-1	complement(3448759..3449169)	9276.07	0.495323	1.40964	0.00156959	0.00673234	1
deoC	U00096-1	4617323..4618102	32.5644	0.495307	1.40962	0.000422897	0.00207861	1
rob	U00096-1	complement(4634441..4635310)	133.404	0.494044	1.40839	1.316e-08	1.25948e-07	5.71803e-05
nusA	U00096-1	complement(3316039..3317526)	811.503	0.492494	1.40688	5.93722e-05	0.000344422	0.257972
rpoC	U00096-1	4185350..4189573	1489.13	0.492482	1.40686	5.66941e-05	0.000331097	0.246336
ldtE	U00096-1	complement(1757721..1758725)	25.1582	0.491337	1.40575	0.000474591	0.00230402	1
yccJ	U00096-1	complement(1066864..1067091)	3.90767	-1.50971	-2.84753	0.0141878	0.0454615	1
csgB	U00096-1	1103951..1104406	0.58323	-1.50876	-2.84566	0.107107	0.235714	1
ybbC	U00096-1	527581..527949	0.693292	-1.50767	-2.84351	0.114504	0.247522	1
truB	U00096-1	complement(3311833..3312777)	248.846	0.490585	1.40501	7.96339e-05	0.000451602	0.346009
pyrH	U00096-1	191855..192580	522.215	0.488481	1.40297	0.00112885	0.00504715	1
dinJ	U00096-1	complement(246242..246502)	265.608	0.485758	1.40032	8.94718e-08	7.7751e-07	0.000388755
fdoI	U00096-1	complement(4081225..4081860)	128.019	0.484225	1.39883	0.000158663	0.000841337	0.689392
yqiK	U00096-1	3192864..3194525	7.28466	0.484081	1.39869	0.00219025	0.00903766	1
dinB	U00096-1	250898..251953	19.6384	0.484014	1.39863	0.000788615	0.00366083	1
rpsH	U00096-1	complement(3446153..3446545)	7930.02	0.480527	1.39525	8.64191e-05	0.00048513	0.375491
mnmE	U00096-1	3886828..3888192	141.724	0.478404	1.3932	0.000126063	0.000682972	0.547744
cmoM	U00096-1	973537..974322	216.376	0.477844	1.39266	1.86524e-08	1.72803e-07	8.10447e-05
hofP	U00096-1	complement(3520615..3521019)	0.936539	-1.44409	-2.72091	0.0577117	0.143296	1
ydgK	U00096-1	1705250..1705690	128.817	0.476914	1.39176	0.000262397	0.00133659	1
putA	U00096-1	complement(1074920..1078882)	8.49391	0.475457	1.39036	0.000487861	0.00236053	1
nuoC	U00096-1	complement(2402055..2403845)	184.719	0.475073	1.38999	0.000123207	0.00066833	0.535332
yebF	U00096-1	complement(1930034..1930390)	65.6645	0.474126	1.38908	0.0008281	0.00382776	1
rimP	U00096-1	complement(3317554..3318006)	871.537	0.472697	1.3877	0.000129378	0.00069919	0.562149
rlmM	U00096-1	complement(2940143..2941243)	116.525	0.471549	1.3866	0.000182968	0.000962465	0.794996
yceD	U00096-1	1146794..1147315	5706.96	0.471502	1.38655	0.000117194	0.000638105	0.509207
cheA_1	U00096-1	complement(1973360..1975033)	0.831785	-1.40302	-2.64455	0.225735	0.408334	1
intD	U00096-1	complement(564815..565978)	47.7722	0.470512	1.3856	0.000322829	0.00161787	1
mnmG	U00096-1	complement(3923744..3925633)	392.589	0.470482	1.38557	0.000129289	0.00069919	0.561761
fepA	U00096-1	complement(610254..612494)	48.6871	0.468129	1.38331	0.000219873	0.00113462	0.955348
yciF	U00096-1	complement(1315270..1315770)	1.17924	-1.38891	-2.61881	0.0255099	0.0734529	1
hspQ	U00096-1	complement(1028404..1028721)	257.158	0.464073	1.37943	0.000292304	0.00147168	1
rhsA	U00096-1	3762183..3766316	6.30812	0.463544	1.37892	0.000918608	0.00420474	1
nuoB	U00096-1	complement(2403951..2404613)	132.5	0.462169	1.37761	0.000296178	0.00148946	1
sulA	U00096-1	complement(1020410..1020919)	60.9996	0.461269	1.37675	0.000772765	0.00359493	1
hflD	U00096-1	complement(1191990..1192631)	295.475	0.459795	1.37535	0.000229456	0.00117708	0.996984
nuoH	U00096-1	complement(2396465..2397442)	108.208	0.459627	1.37519	0.000290318	0.00146338	1
ynfN	U00096-1	complement(1637954..1638109)	0.409976	-1.37796	-2.599	0.389132	0.58041	1
yfdM	U00096-1	complement(2472112..2472387)	0.231725	-1.37663	-2.59661	0.390785	0.581692	1
rhoL	U00096-1	3966231..3966332	0.627022	-1.37663	-2.59661	0.389931	0.580819	1
ybfQ	U00096-1	736445..736699	0.23095	-1.37458	-2.59292	0.398402	0.589349	1
rlmL	U00096-1	1007844..1009952	267.904	0.458471	1.37408	0.000195972	0.00102343	0.851497
rpsS	U00096-1	complement(3450248..3450526)	9734.32	0.458331	1.37395	0.000181209	0.000954368	0.787354
cbl	U00096-1	complement(2059964..2060914)	28.3263	0.456281	1.372	0.00105249	0.00474384	1
ycaQ	U00096-1	969389..970621	24.5306	0.455246	1.37102	0.000933755	0.00425279	1
wzb	U00096-1	complement(2135655..2136098)	1.00832	-1.34162	-2.53436	0.0539661	0.136011	1
fdoH	U00096-1	complement(4081857..4082759)	102.54	0.450301	1.36633	0.000409934	0.00203097	1
yaaX	U00096-1	5234..5530	5.36647	-1.33473	-2.52229	0.00823547	0.0284671	1
ybcW	U00096-1	579880..580086	0.807603	-1.32615	-2.50733	0.224871	0.40762	1
polB	U00096-1	complement(63429..65780)	25.4052	0.449979	1.36602	0.000547154	0.00263276	1
ratA	U00096-1	complement(2754288..2754764)	154.499	0.448565	1.36468	0.000492217	0.00237632	1
ydbA_3	U00096-1	1470519..1474013	16.6973	0.448557	1.36467	0.000580421	0.00276831	1
yjcF	U00096-1	complement(4281783..4283075)	0.388358	-1.307	-2.47426	0.0425676	0.112163	1
ydiY	U00096-1	complement(1805325..1806083)	73.1508	0.447593	1.36376	0.000618124	0.00293524	1
rimM	U00096-1	complement(2745370..2745918)	5047.74	0.44756	1.36373	0.00025617	0.00130794	1
trmD	U00096-1	complement(2744572..2745339)	4340.75	0.445646	1.36192	0.000271316	0.00137718	1
yqaB	U00096-1	complement(2816937..2817503)	98.8482	0.444307	1.36066	0.000673739	0.00316818	1
fau	U00096-1	3056241..3056789	102.904	0.443557	1.35995	0.000683909	0.00320905	1
fepG	U00096-1	complement(620196..621188)	21.8576	0.439182	1.35584	0.00214974	0.00893841	1
purT	U00096-1	1930881..1932059	18.2065	0.439023	1.35569	0.0021636	0.00897886	1
yehA	U00096-1	complement(2187380..2188414)	1.42735	-1.27906	-2.42681	0.0196707	0.0593123	1
deoR	U00096-1	complement(881976..882734)	77.9941	0.43799	1.35472	0.00077104	0.00359075	1
ydhR	U00096-1	1746700..1747005	278.952	0.437433	1.35419	0.000621414	0.00294765	1
yraQ	U00096-1	complement(3297098..3298138)	49.8683	0.435419	1.3523	0.000919333	0.00420474	1
yidD	U00096-1	3884816..3885073	890.78	0.434701	1.35163	0.000473111	0.00230198	1
fepB	U00096-1	complement(623554..624510)	54.453	0.431539	1.34867	0.00100947	0.00456414	1
rpsE	U00096-1	complement(3444726..3445229)	12762.1	0.431245	1.3484	0.000422455	0.00207861	1
yicG	U00096-1	3818874..3819491	39.6889	0.427305	1.34472	0.00237826	0.00970284	1
fhuA	U00096-1	167484..169727	298.042	0.426508	1.34398	0.00052342	0.00252135	1
trmJ	U00096-1	complement(2662583..2663323)	205.018	0.426323	1.3438	5.89423e-07	4.59792e-06	0.00256104
greA	U00096-1	complement(3328239..3328715)	308.424	0.42376	1.34142	0.000734273	0.00342319	1
rpmC	U00096-1	complement(3448568..3448759)	4811.9	0.42373	1.34139	0.0005573	0.00267194	1
yciN	U00096-1	complement(1330417..1330668)	333.214	0.42185	1.33964	0.000974879	0.00442617	1
rplF	U00096-1	complement(3445607..3446140)	7609.52	0.421838	1.33963	0.000565799	0.00270748	1
holD	U00096-1	4607803..4608216	237.339	0.420778	1.33865	0.000928486	0.00423718	1
ftp	U00096-1	complement(2310479..2311534)	50.7122	0.420622	1.3385	0.00131881	0.00581749	1
csgC	U00096-1	1104961..1105293	1.07821	-1.22786	-2.34219	0.0971345	0.218916	1
rimI	U00096-1	4608185..4608631	114.807	0.420392	1.33829	0.00136915	0.00599776	1
gyrA	U00096-1	complement(2336793..2339420)	592.494	0.42008	1.338	0.000608548	0.0028961	1
yibA	U00096-1	3766337..3767179	2.40595	-1.22286	-2.33409	0.00286977	0.0113459	1
gyrB	U00096-1	complement(3877705..3880119)	372.119	0.419849	1.33779	0.000627235	0.00296878	1
waaB	U00096-1	complement(3803058..3804137)	53.4168	0.41732	1.33544	0.00136934	0.00599776	1
yejG	U00096-1	complement(2277893..2278237)	194.799	0.415798	1.33404	4.82169e-06	3.3628e-05	0.0209502
yqgG	U00096-1	complement(3086145..3086288)	0.822289	-1.21207	-2.31669	0.33561	0.529785	1
rssA	U00096-1	1289245..1290150	38.1571	0.41544	1.33371	0.00217265	0.00900023	1
ybfE	U00096-1	complement(711605..711898)	120.795	0.410275	1.32894	0.00240688	0.00979872	1
rzpQ	U00096-1	complement(1639030..1639527)	3.38352	-1.19768	-2.29371	0.0149369	0.0474421	1
tonB	U00096-1	1311089..1311808	262.885	0.409994	1.32868	0.00101534	0.00458591	1
ygdQ	U00096-1	2970420..2971133	84.0164	0.409673	1.32838	0.00162702	0.0069444	1
dxr	U00096-1	193521..194717	115.825	0.409266	1.32801	0.00112723	0.00504715	1
rplR	U00096-1	complement(3445244..3445597)	5632.68	0.408353	1.32717	0.000856201	0.00394506	1
ihfB	U00096-1	963828..964112	339.209	0.406107	1.3251	0.00139902	0.00610316	1
metK	U00096-1	3086706..3087860	646.244	0.406072	1.32507	0.000951654	0.00432978	1
fabF	U00096-1	1151939..1153180	2210.48	0.4056	1.32464	0.000922094	0.00421293	1
mukF	U00096-1	974319..975641	131.012	0.405538	1.32458	1.71352e-06	1.26405e-05	0.00744525
rplW	U00096-1	complement(3451382..3451684)	6314.78	0.403862	1.32305	0.000977131	0.00443177	1
ybiT	U00096-1	855963..857555	295.888	0.403549	1.32276	0.00106019	0.00476866	1
casA	U00096-1	complement(2882630..2884138)	1.05705	-1.15845	-2.23218	0.01286	0.0420125	1
yobF	U00096-1	complement(1907448..1907591)	4.85472	-1.15451	-2.22609	0.0447404	0.11676	1
rep	U00096-1	3960677..3962698	126.643	0.401699	1.32106	1.47892e-06	1.10601e-05	0.0064259
rpsJ	U00096-1	complement(3452959..3453270)	8991.9	0.400327	1.31981	0.00107427	0.00482699	1
rfbD	U00096-1	complement(2111077..2111976)	204.188	0.400251	1.31974	0.00134391	0.0059162	1
rsxA	U00096-1	1705767..1706348	162.306	0.399659	1.3192	0.00168177	0.00715	1
argS	U00096-1	1960062..1961795	292.176	0.399171	1.31875	0.00119345	0.00531849	1
uspC	U00096-1	1979753..1980181	1.44798	-1.13009	-2.18873	0.0464413	0.120398	1
nuoF	U00096-1	complement(2400218..2401555)	138.875	0.397605	1.31732	0.00144463	0.0062769	1
recO	U00096-1	complement(2701741..2702469)	102.184	0.397158	1.31691	0.00200354	0.00837889	1
tcdA	U00096-1	complement(2945036..2945842)	72.7068	0.396549	1.31636	1.70074e-05	0.000109478	0.0738973
nusB	U00096-1	435137..435556	576.806	0.395874	1.31574	2.18253e-06	1.5938e-05	0.00948309
purF	U00096-1	complement(2428721..2430238)	52.4154	0.395867	1.31573	0.0020036	0.00837889	1
recA	U00096-1	complement(2822708..2823769)	242.798	0.395252	1.31517	0.0014461	0.00627703	1
wcaE	U00096-1	complement(2128904..2129650)	0.506925	-1.112	-2.16145	0.156125	0.314786	1
rpsC	U00096-1	complement(3449182..3449883)	6554.81	0.39477	1.31473	0.00125236	0.0055639	1
waaQ	U00096-1	complement(3807064..3808098)	102.505	0.393371	1.31346	0.00190092	0.00798017	1
prfC	U00096-1	4609414..4611003	348.736	0.389935	1.31033	0.00153688	0.00661163	1
aspS	U00096-1	complement(1948750..1950522)	566.913	0.38939	1.30984	0.00150828	0.0065144	1
rplX	U00096-1	complement(3447453..3447767)	5004.19	0.388686	1.3092	0.00151506	0.0065307	1
brnQ	U00096-1	419591..420910	186.795	0.388426	1.30896	3.32627e-06	2.37708e-05	0.0144527
rplM	U00096-1	complement(3378223..3378651)	4855.34	0.388388	1.30893	0.00151769	0.00653554	1
rluA	U00096-1	complement(59687..60346)	305.883	0.388347	1.30889	0.00182655	0.00770521	1
priB	U00096-1	4425520..4425834	4644.48	0.383364	1.30438	0.00176141	0.00745938	1
ydaW	U00096-1	1422752..1423312	2.92343	-1.09188	-2.13152	0.0183105	0.0559488	1
rplS	U00096-1	complement(2744183..2744530)	2742.72	0.382057	1.3032	0.00185384	0.00781074	1
rne	U00096-1	complement(1141182..1144367)	224.402	0.381834	1.303	0.0018921	0.00795086	1
der	U00096-1	complement(2635884..2637356)	250.249	0.375969	1.29771	0.00233767	0.00955521	1
rsxD	U00096-1	1709142..1710200	157.714	0.367653	1.29025	1.4687e-05	9.55313e-05	0.0638149
ribE	U00096-1	434647..435117	511.68	0.367441	1.29006	1.10217e-05	7.33377e-05	0.0478895
yaaY	U00096-1	21181..21399	2.81047	-1.06886	-2.09777	0.0409402	0.108665	1
ymdA	U00096-1	1105414..1105725	2.93275	-1.0685	-2.09725	0.0436748	0.114524	1
yjjG	U00096-1	4608646..4609323	101.626	0.362486	1.28564	6.14932e-05	0.000354831	0.267188
lipB	U00096-1	complement(661637..662278)	96.7263	0.361251	1.28454	7.81912e-05	0.00044527	0.339741
carA	U00096-1	29651..30799	54.5956	0.357005	1.28076	9.30239e-05	0.000517527	0.404189
opgE	U00096-1	complement(851014..852597)	38.2292	0.355173	1.27914	0.000109084	0.000599203	0.47397
sbmC	U00096-1	complement(2080789..2081262)	20.4034	-1.06489	-2.09201	0.00905445	0.0309361	1
kdsD	U00096-1	3341266..3342252	112.967	0.354928	1.27892	4.35687e-05	0.000259323	0.189306
acnA	U00096-1	1335831..1338506	36.7371	0.345713	1.27078	7.92185e-05	0.000450529	0.344205
metN	U00096-1	complement(221614..222645)	96.5898	0.344281	1.26952	8.33563e-05	0.000470368	0.362183
ridA	U00096-1	complement(4470527..4470913)	296.651	0.338603	1.26453	9.24904e-05	0.000515219	0.401871
yffQ	U00096-1	2563592..2563969	0.872775	-1.05191	-2.07328	0.184928	0.356009	1
folD	U00096-1	complement(556875..557741)	175.014	0.331849	1.25863	9.80263e-05	0.000543964	0.425924
rph	U00096-1	complement(3815863..3816549)	248.71	0.328907	1.25606	0.000102906	0.000568142	0.447128
ynaJ	U00096-1	1397365..1397622	669.728	0.326695	1.25414	0.000114237	0.00062514	0.496361
menA	U00096-1	complement(4119423..4120349)	73.6529	0.319099	1.24755	0.000414424	0.00204622	1
cheY	U00096-1	complement(1967048..1967437)	0.97256	-1.04248	-2.05977	0.136032	0.283618	1
nudB	U00096-1	complement(1948180..1948632)	375.076	0.314165	1.24329	0.000207939	0.00107945	0.903496
eutB	U00096-1	complement(2557318..2558679)	180.749	0.310863	1.24045	0.000195602	0.00102274	0.849893
ydfX	U00096-1	complement(1647346..1647636)	1.47315	-1.03575	-2.05019	0.114272	0.247144	1
ycdZ	U00096-1	1100296..1100787	137.809	0.306696	1.23687	0.00069551	0.00325645	1
nudI	U00096-1	2364554..2364979	3.53625	-1.03342	-2.04686	0.0241796	0.0702212	1
btuB	U00096-1	4163639..4165483	61.7802	0.305677	1.236	0.000415173	0.00204759	1
csdA	U00096-1	2943337..2944542	82.9918	0.304757	1.23521	0.000487196	0.00236005	1
rpmD	U00096-1	complement(3444543..3444722)	1245.87	0.302162	1.23299	0.000306752	0.00154085	1
mukE	U00096-1	975622..976326	136.324	0.296393	1.22807	0.000720269	0.00336151	1
dfp	U00096-1	3812731..3813951	187.952	0.294421	1.22639	0.00043118	0.00211453	1
gspI	U00096-1	3461974..3462351	1.35522	-1.02488	-2.03479	0.0768875	0.180961	1
ndk	U00096-1	complement(2644433..2644864)	236.497	0.292682	1.22492	0.000791688	0.00367117	1
dinG	U00096-1	833070..835220	46.7678	0.292601	1.22485	0.0008106	0.00375086	1
bglX	U00096-1	complement(2219692..2221989)	45.1756	0.277919	1.21245	0.00141458	0.00615865	1
yghE	U00096-1	complement(3111128..3111988)	133.749	0.270655	1.20636	0.00174273	0.00739469	1
ubiD	U00096-1	4024988..4026481	156.552	0.270076	1.20587	0.00123179	0.00548373	1
ftsP	U00096-1	complement(3161257..3162669)	81.221	0.265967	1.20244	0.00209597	0.00873152	1
hemY	U00096-1	complement(3986686..3987882)	78.8408	-0.267533	-1.20375	0.00213241	0.00887484	1
cydD	U00096-1	complement(929196..930962)	83.5641	-0.274086	-1.20923	0.0012374	0.00550307	1
serA	U00096-1	complement(3057178..3058410)	43.4813	-0.27957	-1.21383	0.00231405	0.00947647	1
nudE	U00096-1	complement(3525589..3526149)	100.263	-0.292738	-1.22496	0.00134912	0.00593313	1
yciC	U00096-1	complement(1312920..1313663)	119.324	-0.297738	-1.22922	0.000675034	0.00317083	1
dacB	U00096-1	3328963..3330396	40.9732	-0.301105	-1.23209	0.000929353	0.00423718	1
yidZ	U00096-1	3892765..3893724	31.2238	-0.304018	-1.23458	0.00231358	0.00947647	1
flk	U00096-1	2437950..2438945	54.2366	-0.311162	-1.24071	0.000698752	0.00326489	1
ispE	U00096-1	complement(1262026..1262877)	72.4126	-0.317485	-1.24616	0.00045321	0.00221258	1
ypjD	U00096-1	2747962..2748753	82.3524	-0.323223	-1.25112	0.000331616	0.0016551	1
tolQ	U00096-1	775153..775845	129.465	-0.326708	-1.25415	0.000191339	0.00100286	0.831367
umpH	U00096-1	complement(699574..700326)	85.1908	-0.327996	-1.25527	0.000277483	0.00140193	1
dapE	U00096-1	2591607..2592734	50.8891	-0.345869	-1.27092	0.000152424	0.000812619	0.662284
ahpC	U00096-1	638945..639508	402.402	-0.349179	-1.27384	2.88127e-05	0.000178845	0.125191
gshA	U00096-1	complement(2814883..2816439)	149.128	-0.358196	-1.28182	1.76029e-05	0.000113143	0.0764847
rseC	U00096-1	complement(2707322..2707801)	116.111	-0.361635	-1.28488	8.03017e-05	0.000454311	0.348911
yfjU	U00096-1	complement(2771840..2772154)	4.45865	-0.969501	-1.95816	0.0439572	0.115126	1
ispG	U00096-1	complement(2640686..2641804)	142.969	-0.363154	-1.28624	1.79167e-05	0.000114651	0.0778483
oppB	U00096-1	1302899..1303819	305.462	-0.375527	-1.29731	0.00241614	0.00981995	1
hemD	U00096-1	complement(3989088..3989828)	83.6819	-0.376865	-1.29852	3.24941e-05	0.000198296	0.141187
recC	U00096-1	complement(2959060..2962428)	32.4303	-0.380248	-1.30157	1.10471e-05	7.3394e-05	0.0479997
hycA	U00096-1	complement(2849974..2850435)	0.948465	-0.961325	-1.9471	0.160323	0.320886	1
yjdN	U00096-1	complement(4325298..4325741)	5.28111	-0.958222	-1.94291	0.0028522	0.0112867	1
casB	U00096-1	complement(2882155..2882637)	0.744654	-0.958045	-1.94268	0.183202	0.353155	1
gene-bas33_0171	Bas33_Frunzke_Lab	complement(89571..89732)	594.023	-0.381343	-1.30255	1.25967e-05	8.30541e-05	0.0547326
arcB	U00096-1	complement(3350689..3353025)	24.1199	-0.383237	-1.30427	2.90068e-05	0.000179715	0.126035
aroH	U00096-1	1788435..1789481	128.845	-0.384289	-1.30522	0.00218918	0.00903766	1
bamD	U00096-1	2736146..2736883	229.625	-0.386548	-1.30726	0.00195267	0.00818164	1
rcsC	U00096-1	complement(2317027..2319876)	25.9921	-0.388321	-1.30887	0.00241826	0.00981995	1
folA	U00096-1	49823..50302	148.174	-0.391277	-1.31155	0.00228685	0.00938278	1
paaB	U00096-1	1454868..1455155	0.804706	-0.94625	-1.92686	0.322487	0.516099	1
lpxT	U00096-1	2268854..2269567	142.634	-0.39226	-1.31245	6.43552e-06	4.42442e-05	0.0279624
phnN	U00096-1	complement(4315525..4316082)	2.25032	-0.944204	-1.92413	0.0153819	0.0484306	1
ecpB	U00096-1	complement(309358..310026)	3.04592	-0.94122	-1.92015	0.0168553	0.0523864	1
gmhA	U00096-1	243543..244121	102.458	-0.395721	-1.3156	1.43128e-05	9.32368e-05	0.062189
nagC	U00096-1	complement(700374..701594)	82.1635	-0.396194	-1.31603	5.29927e-06	3.68405e-05	0.0230253
ybjC	U00096-1	890913..891200	220.484	-0.396522	-1.31633	1.20719e-05	7.97148e-05	0.0524523
yoaF	U00096-1	complement(1877278..1877532)	14.1818	-0.936479	-1.91385	0.023307	0.0681816	1
mscS	U00096-1	complement(3068947..3069807)	77.0891	-0.3999	-1.31942	9.18529e-06	6.20686e-05	0.0399101
gene-bas33_0175	Bas33_Frunzke_Lab	complement(90416..90604)	537.4	-0.404372	-1.32351	0.00139445	0.00608932	1
glnE	U00096-1	complement(3196801..3199641)	33.8082	-0.405604	-1.32464	3.42974e-06	2.44299e-05	0.0149022
nikR	U00096-1	3618588..3618989	26.9339	-0.929438	-1.90453	0.00277312	0.0110543	1
gapA	U00096-1	1862771..1863766	707.32	-0.408047	-1.32689	0.000896895	0.00411511	1
lgt	U00096-1	complement(2965162..2966037)	161.657	-0.408635	-1.32743	1.64427e-06	1.21917e-05	0.00714434
yfcF	U00096-1	complement(2419841..2420485)	13.4597	-0.917272	-1.88854	0.00421911	0.0159687	1
hslU	U00096-1	complement(4120416..4121747)	172.744	-0.413055	-1.3315	0.000879214	0.00404252	1
murF	U00096-1	94650..96008	124.546	-0.415009	-1.33331	0.000886294	0.00407077	1
uvrC	U00096-1	complement(1992874..1994706)	58.9358	-0.415951	-1.33418	1.586e-06	1.17999e-05	0.00689116
ybjN	U00096-1	892957..893433	103.615	-0.418771	-1.33679	0.00137736	0.0060268	1
ycbX	U00096-1	complement(1006491..1007600)	58.6883	-0.419691	-1.33764	3.41576e-06	2.43703e-05	0.0148415
pepN	U00096-1	990622..993234	76.1667	-0.421908	-1.3397	0.000698814	0.00326489	1
cpxA	U00096-1	complement(4103602..4104975)	102.061	-0.424161	-1.34179	6.64973e-07	5.15028e-06	0.00288931
malP	U00096-1	complement(3550080..3552473)	7.73357	-0.899551	-1.86548	0.00332114	0.0129304	1
nfsA	U00096-1	891184..891906	206.62	-0.426544	-1.34401	5.30766e-07	4.20069e-06	0.00230618
bax	U00096-1	complement(3736353..3737177)	530.838	-0.435405	-1.35229	0.000411487	0.00203635	1
pbpG	U00096-1	complement(2223938..2224870)	61.4234	-0.437782	-1.35452	1.81125e-06	1.33328e-05	0.00786988
aspC	U00096-1	complement(984519..985709)	166.989	-0.438377	-1.35508	0.000428676	0.00210463	1
clsB	U00096-1	complement(822498..823739)	3.21914	-0.895673	-1.86048	0.0168538	0.0523864	1
yeaD	U00096-1	1863850..1864734	21.4166	-0.441104	-1.35764	0.0021729	0.00900023	1
aceK	U00096-1	4218596..4220332	62.4359	-0.444836	-1.36116	2.88119e-07	2.40284e-06	0.00125188
btuR	U00096-1	complement(1327767..1328357)	48.0724	-0.446228	-1.36247	0.00114357	0.00510671	1
yqjC	U00096-1	3248969..3249337	48.1474	-0.889897	-1.85304	0.00592473	0.0214232	1
hcxB	U00096-1	836351..837436	19.9331	-0.446578	-1.3628	0.0016024	0.00684606	1
ybhA	U00096-1	complement(797613..798431)	63.7574	-0.448037	-1.36418	0.000600518	0.00286102	1
rhtC	U00096-1	4007757..4008377	35.2872	-0.448115	-1.36426	0.00151069	0.00651832	1
dmlR	U00096-1	complement(1880886..1881809)	2.51508	-0.886493	-1.84868	0.00934751	0.0318299	1
ymfH	U00096-1	complement(1201069..1201380)	1.30908	-0.88595	-1.84798	0.175959	0.343339	1
hslV	U00096-1	complement(4121757..4122287)	186.174	-0.452747	-1.36864	0.00035542	0.00176896	1
wcaD	U00096-1	complement(2129661..2130878)	0.893683	-0.883461	-1.8448	0.042113	0.11107	1
dksA	U00096-1	complement(160149..160604)	124.975	-0.453436	-1.3693	7.931e-07	6.07764e-06	0.00344602
leuB	U00096-1	complement(80867..81958)	19.0651	-0.881199	-1.84191	0.00425771	0.0160728	1
agaR	U00096-1	complement(3277856..3278665)	28.7132	-0.456209	-1.37193	0.00114925	0.00512681	1
phnJ	U00096-1	complement(4318761..4319606)	4.67956	-0.879831	-1.84016	0.0161208	0.0505373	1
hdeB	U00096-1	complement(3655966..3656292)	59.2977	-0.877492	-1.83718	0.00526803	0.0193324	1
ybjM	U00096-1	890089..890466	10.3276	-0.870845	-1.82873	0.016007	0.0502169	1
ybgA	U00096-1	739001..739510	3.50384	-0.868742	-1.82607	0.0386333	0.103363	1
iaaA	U00096-1	866568..867533	17.0406	-0.866984	-1.82385	0.00985597	0.0334564	1
wcaF	U00096-1	complement(2128340..2128888)	0.600927	-0.865169	-1.82155	0.235071	0.41946	1
yehY	U00096-1	complement(2217400..2218557)	4.4293	-0.864822	-1.82112	0.00369012	0.0141997	1
tfaD	U00096-1	581534..582097	4.52349	-0.864292	-1.82045	0.00265905	0.010678	1
flgG	U00096-1	1134729..1135511	4.55226	-0.862385	-1.81804	0.0219993	0.0649367	1
mlaC	U00096-1	complement(3337256..3337891)	248.273	-0.456899	-1.37259	7.28649e-08	6.38303e-07	0.000316598
yhcB	U00096-1	3380191..3380589	138.132	-0.459274	-1.37485	0.000417695	0.00205769	1
lacA	U00096-1	complement(361249..361860)	0.925005	-0.858711	-1.81342	0.125567	0.265752	1
add	U00096-1	1702233..1703234	309.026	-0.459436	-1.375	0.000203723	0.00106009	0.885177
fklB	U00096-1	4428935..4429555	291.312	-0.459778	-1.37533	0.000227265	0.00116844	0.987466
hemX	U00096-1	complement(3987885..3989066)	61.7295	-0.461287	-1.37677	0.000323515	0.00161944	1
apt	U00096-1	491412..491963	410.925	-0.461435	-1.37691	3.41841e-08	3.09437e-07	0.00014853
srlD	U00096-1	2827737..2828516	3.25055	-0.853194	-1.8065	0.00275682	0.0110095	1
ynaL	U00096-1	1409308..1409481	0.254744	-0.851822	-1.80478	0.60754	0.75789	1
pmrR	U00096-1	4332116..4332205	0.548772	-0.851032	-1.80379	0.61604	0.762474	1
atoA	U00096-1	2324109..2324759	0.840396	-0.849796	-1.80225	0.110029	0.240359	1
yddL	U00096-1	complement(1545738..1546028)	0.152321	-0.849744	-1.80218	0.600341	0.753243	1
gsiD	U00096-1	871890..872801	8.6485	-0.849588	-1.80199	0.0106704	0.0358567	1
mgsA	U00096-1	complement(1026557..1027015)	55.4284	-0.464105	-1.37946	0.00082983	0.00383168	1
adhP	U00096-1	complement(1552828..1553838)	22.3156	-0.464941	-1.38026	0.000969132	0.00440469	1
manA	U00096-1	1688576..1689751	63.3107	-0.466589	-1.38184	0.000272517	0.00138005	1
dtd	U00096-1	4077015..4077452	36.328	-0.846858	-1.79858	0.0116458	0.0386857	1
dolP	U00096-1	3296409..3296984	53.847	-0.468677	-1.38384	0.000572736	0.00273767	1
osmF	U00096-1	complement(2218564..2219481)	5.6673	-0.845727	-1.79717	0.00559551	0.0204135	1
gadW	U00096-1	complement(3663890..3664618)	7.34937	-0.842784	-1.79351	0.00327281	0.0127766	1
yeaH	U00096-1	1868955..1870238	4.00696	-0.838089	-1.78768	0.00351698	0.0136076	1
cysD	U00096-1	complement(2875421..2876329)	3.64676	-0.834445	-1.78317	0.0211212	0.0629004	1
opgB	U00096-1	complement(4597150..4599441)	83.6631	-0.468995	-1.38415	0.000166842	0.000882984	0.72493
pspC	U00096-1	1369025..1369384	53.4422	-0.833524	-1.78203	0.00756406	0.0263771	1
nanE	U00096-1	complement(3370347..3371036)	2.53108	-0.833465	-1.78196	0.0643497	0.156902	1
tilS	U00096-1	212331..213629	43.7314	-0.469066	-1.38421	3.37314e-07	2.77581e-06	0.00146563
psd	U00096-1	complement(4389392..4390360)	267.734	-0.474046	-1.389	0.000131521	0.000709884	0.571457
can	U00096-1	complement(142008..142670)	290.816	-0.475416	-1.39032	0.000135388	0.000728948	0.588261
aas	U00096-1	complement(2973855..2976014)	14.098	-0.475659	-1.39055	2.32295e-06	1.6935e-05	0.0100932
fabR	U00096-1	4161067..4161771	143.86	-0.476406	-1.39127	4.63947e-08	4.16497e-07	0.000201585
glgS	U00096-1	complement(3191739..3191939)	1.20029	-0.827731	-1.77489	0.333771	0.528635	1
pdeI	U00096-1	872979..875327	13.2707	-0.476817	-1.39167	0.000456666	0.00222446	1
iprA	U00096-1	394506..395129	2.66685	-0.826986	-1.77398	0.121562	0.259935	1
argH	U00096-1	4156850..4158223	67.2026	-0.478341	-1.39314	0.000167202	0.000883812	0.726494
secA	U00096-1	108279..110984	228.43	-0.478537	-1.39333	9.9704e-05	0.000551865	0.433214
grpE	U00096-1	complement(2750115..2750708)	163.241	-0.479167	-1.39394	0.000157982	0.00083916	0.686432
metC	U00096-1	3152236..3153423	17.8891	-0.482139	-1.39681	0.000687001	0.00322009	1
cpxR	U00096-1	complement(4104972..4105670)	138.304	-0.48229	-1.39696	0.000143724	0.000770963	0.62448
paaG	U00096-1	1458264..1459052	2.17095	-0.816234	-1.7608	0.108718	0.238335	1
cynS	U00096-1	359489..359959	4.41106	-0.815568	-1.75999	0.0481008	0.124034	1
uhpA	U00096-1	complement(3850136..3850726)	125.294	-0.48546	-1.40003	0.000153874	0.000819341	0.668582
ygdR	U00096-1	2971271..2971489	90.3375	-0.808224	-1.75105	0.0110241	0.0368891	1
mtr	U00096-1	complement(3304573..3305817)	13.2092	-0.807265	-1.74989	0.0158772	0.0498457	1
yahL	U00096-1	344176..344991	0.669696	-0.802966	-1.74468	0.151793	0.308019	1
yfdX	U00096-1	complement(2493767..2494402)	3.31347	-0.80188	-1.74337	0.00748431	0.026183	1
sufB	U00096-1	complement(1762522..1764009)	84.4846	-0.48697	-1.4015	0.00010874	0.000598071	0.472476
avtA	U00096-1	3739705..3740958	162.428	-0.488964	-1.40344	8.54609e-05	0.000480372	0.371328
sgbH	U00096-1	3748577..3749239	1.06206	-0.797468	-1.73805	0.143998	0.295965	1
mfd	U00096-1	complement(1170518..1173964)	59.9715	-0.490669	-1.4051	8.04116e-05	0.000454341	0.349388
argB	U00096-1	4156013..4156789	78.8216	-0.494084	-1.40843	6.3637e-08	5.59722e-07	0.000276503
yjeM	U00096-1	4383839..4385341	22.8302	-0.498791	-1.41303	0.000218419	0.0011298	0.949033
yggE	U00096-1	complement(3067340..3068080)	104.862	-0.50203	-1.4162	8.78032e-05	0.00049163	0.381505
phnI	U00096-1	complement(4319599..4320663)	4.77622	-0.79142	-1.73078	0.00588789	0.0213369	1
mltA	U00096-1	complement(2946081..2947178)	80.3137	-0.504602	-1.41873	7.42115e-05	0.000424834	0.322449
yagB	U00096-1	complement(280385..280735)	14.7878	-0.783789	-1.72165	0.00611432	0.0220162	1
yhjG	U00096-1	complement(3676290..3678350)	4.31488	-0.782974	-1.72067	0.0186219	0.0567008	1
eptB	U00096-1	complement(3708784..3710475)	40.6189	-0.506386	-1.42049	1.99864e-08	1.83985e-07	8.68408e-05
yihT	U00096-1	complement(4071773..4072651)	3.47805	-0.781449	-1.71886	0.00319923	0.0125344	1
insF3	U00096-1	567138..568004	5.17013	-0.781163	-1.71852	0.0372817	0.100241	1
rdgB	U00096-1	3096681..3097274	115.973	-0.506536	-1.42063	1.96218e-08	1.81397e-07	8.52567e-05
cysN	U00096-1	complement(2873992..2875419)	6.15039	-0.776424	-1.71288	0.0196653	0.0593123	1
phnH	U00096-1	complement(4320663..4321247)	7.18405	-0.776404	-1.71286	0.0111122	0.0371118	1
yahD	U00096-1	335280..335885	0.788907	-0.773195	-1.70905	0.189121	0.3623	1
zupT	U00096-1	3182550..3183323	33.636	-0.506965	-1.42106	0.000259874	0.00132529	1
ydbH	U00096-1	1443051..1445690	19.155	-0.507816	-1.4219	0.000106302	0.000585402	0.461882
glnH	U00096-1	complement(847258..848004)	93.0889	-0.50818	-1.42225	1.70172e-08	1.58669e-07	7.39398e-05
clsC	U00096-1	1106355..1107776	15.278	-0.508765	-1.42283	0.000331783	0.0016551	1
narP	U00096-1	2290500..2291147	33.6126	-0.509349	-1.42341	0.000328071	0.00164035	1
ptsP	U00096-1	complement(2966188..2968434)	83.9209	-0.50997	-1.42402	4.29924e-05	0.000256244	0.186802
hflK	U00096-1	4402038..4403297	346.911	-0.51173	-1.42576	3.31705e-05	0.000201857	0.144126
gltI	U00096-1	complement(686839..687747)	44.164	-0.516421	-1.4304	0.00154439	0.00663738	1
yffR	U00096-1	2563980..2564372	2.18162	-0.757528	-1.69059	0.145086	0.29778	1
yfbN	U00096-1	complement(2387710..2388426)	0.761293	-0.757327	-1.69036	0.1764	0.343845	1
tauA	U00096-1	385232..386194	0.864025	-0.757224	-1.69023	0.139834	0.289185	1
fimB	U00096-1	4540957..4541559	25.1084	-0.755636	-1.68838	0.026614	0.0761276	1
grcA	U00096-1	complement(2716066..2716449)	50.7038	-0.754503	-1.68705	0.0193316	0.0584929	1
lomR_2	U00096-1	1428796..1428984	0.807445	-0.752935	-1.68522	0.457093	0.642365	1
mscM	U00096-1	complement(4386047..4389370)	44.7133	-0.517015	-1.43099	1.31575e-09	1.35152e-08	5.71694e-06
yfbR	U00096-1	2408862..2409461	23.71	-0.747538	-1.67893	0.0266417	0.0761567	1
cas2	U00096-1	complement(2878569..2878853)	0.744297	-0.746625	-1.67786	0.504172	0.678244	1
alaA	U00096-1	2407561..2408778	58.1614	-0.517239	-1.43121	5.77874e-05	0.000335728	0.251086
yajI	U00096-1	complement(432312..432851)	9.56518	-0.741276	-1.67165	0.0109459	0.0366692	1
yidA	U00096-1	complement(3876140..3876952)	66.0062	-0.518498	-1.43246	7.17003e-05	0.000411479	0.311538
glaH	U00096-1	2788985..2789962	2.3911	-0.736091	-1.66566	0.0167651	0.0523306	1
lnt	U00096-1	complement(689343..690881)	118.393	-0.519025	-1.43299	3.18331e-05	0.000194536	0.138315
ompL	U00096-1	complement(4063603..4064295)	0.369156	-0.735598	-1.66509	0.387419	0.58006	1
epmC	U00096-1	complement(2444203..2444751)	49.7884	-0.519213	-1.43317	0.000170724	0.000901331	0.741795
hemW	U00096-1	3097267..3098403	69.5926	-0.52165	-1.4356	4.5706e-05	0.000270364	0.198593
pdxH	U00096-1	complement(1717351..1718007)	69.5464	-0.528563	-1.44249	0.00105744	0.00476122	1
sufC	U00096-1	complement(1761766..1762512)	98.5206	-0.53296	-1.44689	3.32593e-05	0.000202114	0.144512
yhdU	U00096-1	3412621..3412800	4.07376	-0.733366	-1.66251	0.186059	0.35787	1
gshB	U00096-1	3091878..3092828	138.246	-0.534983	-1.44892	2.09188e-05	0.00013269	0.0908924
lolE	U00096-1	1177320..1178564	54.4477	-0.536017	-1.44996	3.20037e-09	3.20152e-08	1.39056e-05
narY	U00096-1	complement(1537309..1538853)	2.87184	-0.730837	-1.6596	0.00317093	0.0124353	1
pepQ	U00096-1	4031161..4032492	110.837	-0.536908	-1.45086	3.10689e-10	3.38332e-09	1.34994e-06
zapE	U00096-1	complement(3378870..3379997)	23.7442	-0.538293	-1.45225	0.000101778	0.000562625	0.442224
ptrR	U00096-1	1614804..1615685	10.0763	-0.727732	-1.65603	0.0725326	0.173352	1
modF	U00096-1	complement(792316..793788)	14.7783	-0.5393	-1.45327	0.000145392	0.000778952	0.63173
nfo	U00096-1	2250840..2251697	91.212	-0.53945	-1.45342	2.52817e-05	0.000158056	0.109849
lolC	U00096-1	1175427..1176626	87.8646	-0.540016	-1.45399	5.65131e-10	6.01837e-09	2.4555e-06
ptrA	U00096-1	complement(2955996..2958884)	58.5601	-0.543222	-1.45722	1.43853e-10	1.61093e-09	6.2504e-07
paoC	U00096-1	complement(298736..300934)	3.90789	-0.721921	-1.64938	0.0283432	0.0798129	1
yajL	U00096-1	complement(443051..443641)	47.8903	-0.543386	-1.45739	7.97189e-05	0.000451602	0.346378
ycjU	U00096-1	1380148..1380807	1.09757	-0.721212	-1.64857	0.178412	0.346299	1
ynfD	U00096-1	1657565..1657870	32.5426	-0.544718	-1.45874	0.00228561	0.00938278	1
fkpA	U00096-1	complement(3476607..3477419)	175.243	-0.544879	-1.4589	1.40866e-05	9.21782e-05	0.0612063
hdeD	U00096-1	3656995..3657567	14.9254	-0.718161	-1.64508	0.0248918	0.0719115	1
pspB	U00096-1	1368801..1369025	43.9034	-0.715484	-1.64203	0.0168314	0.0523864	1
basR	U00096-1	complement(4333282..4333950)	24.0303	-0.715212	-1.64172	0.0320899	0.0883031	1
yqgF	U00096-1	3093500..3093916	67.8686	-0.545115	-1.45914	7.61746e-05	0.000434364	0.330979
cyaA	U00096-1	3991153..3993699	192.261	-0.545375	-1.4594	9.55253e-06	6.41511e-05	0.0415057
hyfH	U00096-1	2610164..2610709	4.70971	-0.71004	-1.63585	0.0181601	0.0555675	1
nadK	U00096-1	2750831..2751709	29.6059	-0.54647	-1.46051	8.44789e-05	0.000475467	0.367061
yjbF	U00096-1	4236262..4236900	1.39526	-0.707417	-1.63288	0.161463	0.322259	1
diaA	U00096-1	3295809..3296399	88.8195	-0.546631	-1.46067	2.95859e-05	0.0001826	0.128551
speG	U00096-1	1656184..1656744	102.095	-0.548809	-1.46288	2.47828e-05	0.00015516	0.107681
ygaP	U00096-1	2797520..2798044	17.1803	-0.704746	-1.62986	0.0232474	0.0680661	1
galR	U00096-1	2976599..2977630	20.554	-0.548953	-1.46302	0.000117718	0.000640156	0.511485
ydjO	U00096-1	complement(1812329..1813132)	1.88706	-0.702433	-1.62725	0.108241	0.23765	1
glcE	U00096-1	complement(3125470..3126522)	2.24543	-0.700838	-1.62545	0.0163889	0.0512668	1
yddE	U00096-1	complement(1534965..1535858)	33.2067	-0.549238	-1.46331	6.12432e-05	0.000353859	0.266102
yhgF	U00096-1	3537385..3539706	78.7438	-0.550662	-1.46476	1.01927e-05	6.81343e-05	0.0442873
tauB	U00096-1	386207..386974	1.09	-0.694264	-1.61806	0.174207	0.34096	1
torR	U00096-1	complement(1057262..1057954)	13.1898	-0.693731	-1.61746	0.0234338	0.0684275	1
thyA	U00096-1	complement(2964361..2965155)	139.642	-0.552097	-1.46622	2.01333e-10	2.22593e-09	8.74792e-07
ybdG	U00096-1	complement(603416..604663)	23.1452	-0.553387	-1.46753	5.7479e-05	0.00033478	0.249746
infB_2	U00096-1	complement(3313342..3315543)	15.5774	-0.685011	-1.60771	0.0479626	0.123752	1
intA	U00096-1	2756159..2757400	25.8627	-0.554586	-1.46875	4.57348e-05	0.000270364	0.198718
degQ	U00096-1	3380743..3382110	18.6121	-0.558355	-1.47259	6.23956e-05	0.000359561	0.271109
yfbU	U00096-1	complement(2412100..2412594)	66.9004	-0.562668	-1.477	3.34501e-05	0.00020299	0.145341
mnaT	U00096-1	complement(1518328..1518846)	33.9989	-0.684078	-1.60667	0.0263344	0.0754768	1
ssuC	U00096-1	complement(994041..994832)	2.11315	-0.683637	-1.60618	0.101842	0.227041	1
ugpQ	U00096-1	complement(3587370..3588113)	24.5961	-0.683565	-1.6061	0.0280287	0.0790867	1
yceB	U00096-1	complement(1122713..1123273)	43.2658	-0.564441	-1.47881	0.000456119	0.00222429	1
hns	U00096-1	complement(1292509..1292922)	1298.22	-0.564909	-1.47929	4.46146e-06	3.13674e-05	0.0193851
pyrR	U00096-1	2500383..2501117	19.1147	-0.681663	-1.60399	0.0512021	0.130559	1
yggT	U00096-1	3095820..3096386	99.482	-0.567127	-1.48157	1.35062e-05	8.86471e-05	0.0586844
proW	U00096-1	2806010..2807074	138.246	-0.567336	-1.48178	3.09645e-11	3.61668e-10	1.34541e-07
lolD	U00096-1	1176619..1177320	103.128	-0.568799	-1.48329	2.60865e-10	2.84788e-09	1.13346e-06
yohC	U00096-1	complement(2225044..2225631)	8.40414	-0.677646	-1.59953	0.0213786	0.0635362	1
yfdS	U00096-1	2475511..2475873	0.312247	-0.677491	-1.59936	0.550073	0.714947	1
flgI	U00096-1	1136274..1137371	2.64592	-0.677366	-1.59922	0.00431707	0.0162686	1
katG	U00096-1	4133835..4136015	72.7634	-0.568837	-1.48333	2.25172e-11	2.68047e-10	9.78373e-08
nadE	U00096-1	1822458..1823285	93.9373	-0.569176	-1.48368	8.96457e-06	6.06714e-05	0.0389511
cutA	U00096-1	complement(4365018..4365356)	35.2625	-0.569784	-1.4843	0.000277142	0.00140184	1
panC	U00096-1	complement(147944..148795)	139.344	-0.572527	-1.48713	5.68074e-06	3.93038e-05	0.0246828
ampE	U00096-1	119281..120135	11.615	-0.574313	-1.48897	0.00225763	0.0092804	1
yehX	U00096-1	complement(2216481..2217407)	4.17025	-0.670287	-1.59139	0.0135555	0.0437257	1
yrdB	U00096-1	complement(3429766..3430023)	49.4701	-0.576733	-1.49147	0.000199087	0.00103846	0.865034
proV	U00096-1	2804815..2806017	132.365	-0.581282	-1.49618	8.25096e-12	1.01559e-10	3.58504e-08
yodC	U00096-1	complement(2028188..2028370)	24.8549	-0.667727	-1.58857	0.00486865	0.0180951	1
hemC	U00096-1	complement(3989825..3990766)	144.837	-0.581888	-1.49681	3.65297e-06	2.58926e-05	0.0158722
gene-bas33_0174	Bas33_Frunzke_Lab	complement(90201..90413)	594.308	-0.585757	-1.50083	3.30774e-06	2.36773e-05	0.0143721
ymfI	U00096-1	1201497..1201838	10.5499	-0.662008	-1.58228	0.0809871	0.188377	1
glcG	U00096-1	complement(3123827..3124231)	3.81655	-0.661769	-1.58202	0.137426	0.285292	1
ykfM	U00096-1	complement(238257..238736)	0.964345	-0.658411	-1.57834	0.250784	0.438268	1
argA	U00096-1	2949242..2950573	72.4768	-0.588865	-1.50406	3.58593e-06	2.54589e-05	0.0155808
gsiB	U00096-1	869411..870949	11.0524	-0.655839	-1.57553	0.0320186	0.0881737	1
pgk	U00096-1	complement(3071459..3072622)	344.618	-0.59191	-1.50724	1.62072e-06	1.20376e-05	0.00704201
yjeI	U00096-1	4372809..4373162	49.1049	-0.650419	-1.56962	0.0337999	0.0919026	1
rpoS	U00096-1	complement(2866559..2867551)	449.12	-0.592543	-1.5079	1.54375e-06	1.15251e-05	0.00670758
ssuE	U00096-1	complement(996937..997512)	2.42736	-0.649607	-1.56874	0.153047	0.309441	1
yicI	U00096-1	complement(3832219..3834537)	5.12914	-0.593971	-1.5094	0.000158779	0.000841337	0.689896
pykA	U00096-1	1937649..1939091	80.6027	-0.594364	-1.50981	6.88738e-12	8.55019e-11	2.99257e-08
yihY	U00096-1	4076146..4077018	20.591	-0.649471	-1.56859	0.0365229	0.0984441	1
ycgZ	U00096-1	1215789..1216025	8.58453	-0.648665	-1.56772	0.0972039	0.218916	1
queD	U00096-1	2892214..2892579	168.303	-0.595487	-1.51098	8.04238e-11	9.19582e-10	3.49441e-07
sfsA	U00096-1	complement(160782..161486)	29.2127	-0.596922	-1.51249	3.16473e-05	0.000193673	0.137508
galM	U00096-1	complement(787797..788837)	67.3241	-0.59774	-1.51334	3.78467e-11	4.3969e-10	1.64444e-07
yjbR	U00096-1	4270658..4271014	22.4234	-0.643587	-1.56221	0.0448597	0.116996	1
appY	U00096-1	583681..584430	2.08794	-0.641238	-1.55967	0.25355	0.441731	1
ybjJ	U00096-1	complement(886131..887339)	19.9536	-0.601448	-1.51724	1.92014e-05	0.000122511	0.0834301
ybaQ	U00096-1	508218..508559	25.94	-0.639778	-1.55809	0.0478424	0.123588	1
glcD	U00096-1	complement(3126522..3128021)	2.30451	-0.638425	-1.55663	0.0872693	0.200627	1
ylbG	U00096-1	complement(529645..530016)	14.959	-0.638282	-1.55648	0.0277987	0.0787041	1
trpA	U00096-1	complement(1316416..1317222)	28.1114	-0.60615	-1.52219	1.94188e-05	0.000123536	0.0843748
yjgN	U00096-1	4479730..4480926	0.839009	-0.637224	-1.55533	0.17187	0.337603	1
tus	U00096-1	1684259..1685188	39.0344	-0.60653	-1.52259	0.00128193	0.0056663	1
qorA	U00096-1	complement(4263248..4264231)	20.1299	-0.632455	-1.5502	0.0415686	0.109991	1
cydB	U00096-1	773042..774181	246.819	-0.607784	-1.52392	9.38744e-07	7.15586e-06	0.00407884
ydiM	U00096-1	1771071..1772285	0.356997	-0.629367	-1.54689	0.324302	0.517668	1
yohJ	U00096-1	2230624..2231022	6.36872	-0.629223	-1.54673	0.0223639	0.0658788	1
yoeA_2	U00096-1	2070277..2070474	2.11394	-0.629212	-1.54672	0.30696	0.501036	1
mgrB	U00096-1	complement(1908623..1908766)	4.6524	-0.628383	-1.54583	0.248381	0.435343	1
yiiS	U00096-1	4112967..4113266	9.27876	-0.627924	-1.54534	0.0182938	0.055937	1
cobB_1	U00096-1	1179520..1180359	9.10705	-0.627224	-1.54459	0.0745755	0.17726	1
pspE	U00096-1	1369689..1370003	30.2559	-0.626439	-1.54375	0.0361051	0.0974389	1
fbaA	U00096-1	complement(3070165..3071244)	425.988	-0.608293	-1.52445	8.04753e-07	6.15608e-06	0.00349665
kbp	U00096-1	complement(2796337..2796786)	28.7088	-0.608851	-1.52504	8.70083e-05	0.000487808	0.378051
htpG	U00096-1	495120..496994	101.102	-0.609098	-1.52531	0.000390034	0.00193458	1
rayT	U00096-1	247637..248134	3.89597	-0.624625	-1.54181	0.1102	0.240556	1
ybeY	U00096-1	complement(691874..692341)	50.014	-0.610876	-1.52719	0.000147024	0.000785755	0.638819
ynjI	U00096-1	complement(1843831..1844871)	6.4977	-0.611671	-1.52803	0.00064948	0.00307072	1
prlC	U00096-1	complement(3643140..3645182)	60.7673	-0.61172	-1.52808	1.22336e-06	9.22827e-06	0.00531548
yibF	U00096-1	complement(3761347..3761955)	23.9138	-0.622489	-1.53953	0.0641902	0.156601	1
crp	U00096-1	3486120..3486752	163.638	-0.614183	-1.53069	2.10043e-12	2.70812e-11	9.12637e-09
frwB	U00096-1	4143624..4143944	0.706203	-0.621988	-1.53899	0.53334	0.702019	1
cpsB	U00096-1	complement(2123084..2124520)	2.09312	-0.621616	-1.5386	0.0862285	0.19876	1
yjbE	U00096-1	4235906..4236148	2.95508	-0.621045	-1.53799	0.316086	0.509796	1
yffB	U00096-1	2591247..2591603	18.1382	-0.618729	-1.53552	0.00388869	0.0148605	1
gsiC	U00096-1	870967..871887	10.6005	-0.618567	-1.53535	0.0445046	0.116279	1
pfkB	U00096-1	1806370..1807299	29.7015	-0.61428	-1.53079	9.29904e-06	6.27397e-05	0.0404043
lrp	U00096-1	932595..933089	153.39	-0.615	-1.53156	1.67834e-06	1.24231e-05	0.00729239
clpA	U00096-1	923264..925540	174.659	-0.615243	-1.53182	6.23324e-07	4.84497e-06	0.00270834
talB	U00096-1	8238..9191	471.875	-0.616375	-1.53302	5.77176e-07	4.51049e-06	0.00250783
fabA	U00096-1	complement(1015952..1016470)	508.741	-0.622003	-1.53901	5.33843e-07	4.21736e-06	0.00231955
yfdR	U00096-1	2474984..2475520	0.44927	-0.614082	-1.53058	0.46016	0.64334	1
btuE	U00096-1	complement(1793558..1794109)	14.1144	-0.613218	-1.52967	0.0566763	0.141609	1
tdcF	U00096-1	complement(3259721..3260110)	2.22277	-0.612312	-1.52871	0.229021	0.412218	1
pepD	U00096-1	complement(254259..255716)	204.656	-0.622552	-1.5396	4.99188e-07	3.95798e-06	0.00216897
rsmE	U00096-1	3091134..3091865	80.364	-0.622931	-1.54	1.44662e-11	1.74599e-10	6.28557e-08
yeeA	U00096-1	complement(2079533..2080591)	18.7754	-0.623817	-1.54095	1.56394e-05	0.000101422	0.067953
npr	U00096-1	3347966..3348238	27.3933	-0.609754	-1.526	0.0590876	0.146122	1
serB	U00096-1	4624895..4625863	106.92	-0.62493	-1.54214	8.83849e-13	1.16373e-11	3.84032e-09
rclR	U00096-1	320227..321081	1.0887	-0.608983	-1.52518	0.222076	0.403733	1
narZ	U00096-1	complement(1538850..1542590)	4.4014	-0.624951	-1.54216	2.68889e-05	0.000167382	0.116832
feoB	U00096-1	3540407..3542728	106.222	-0.62629	-1.54359	6.65024e-14	9.32106e-13	2.88953e-10
ytfK	U00096-1	4439587..4439793	268.31	-0.631376	-1.54904	1.3616e-06	1.02533e-05	0.00591615
yieF	U00096-1	3894652..3895218	17.4053	-0.607413	-1.52352	0.0593588	0.146625	1
nadC	U00096-1	complement(117752..118645)	36.4888	-0.634954	-1.55289	3.22599e-06	2.31303e-05	0.0140169
yhjD	U00096-1	3673362..3674375	11.3287	-0.637723	-1.55587	5.98623e-05	0.000346802	0.260102
yfcS	U00096-1	complement(2451584..2452336)	2.23015	-0.605678	-1.52169	0.143118	0.294715	1
ydiZ	U00096-1	1807400..1807690	3.41853	-0.605105	-1.52109	0.152092	0.308019	1
psiF	U00096-1	403281..403601	19.1958	-0.603748	-1.51966	0.00611588	0.0220162	1
frc	U00096-1	complement(2492004..2493254)	1.76805	-0.602237	-1.51807	0.0338766	0.0920536	1
mtlR	U00096-1	3775572..3776159	130.213	-0.641095	-1.55951	5.9647e-07	4.64456e-06	0.00259166
ydjI	U00096-1	complement(1856933..1857769)	1.37159	-0.599677	-1.51538	0.143842	0.295892	1
bfd	U00096-1	complement(3466797..3466991)	42.7962	-0.598193	-1.51382	0.0734752	0.175316	1
tpiA	U00096-1	complement(4110740..4111507)	350.497	-0.645408	-1.56418	1.95965e-07	1.66955e-06	0.00085147
luxS	U00096-1	complement(2814218..2814733)	150.976	-0.645639	-1.56443	4.89094e-07	3.89215e-06	0.00212511
rseB	U00096-1	complement(2707798..2708754)	116.543	-0.647527	-1.56648	3.09425e-07	2.56575e-06	0.00134445
dapF	U00096-1	3994762..3995586	110.146	-0.649507	-1.56863	3.51761e-07	2.88377e-06	0.0015284
ybdK	U00096-1	complement(606265..607383)	5.19142	-0.594152	-1.50958	0.00676516	0.0239956	1
tatE	U00096-1	658947..659150	28.6377	-0.594018	-1.50944	0.0134093	0.0433184	1
ynfB	U00096-1	1655808..1656149	67.1123	-0.649544	-1.56867	4.70038e-06	3.29308e-05	0.0204231
ubiU	U00096-1	3301485..3302480	1.87994	-0.593823	-1.50924	0.187438	0.359725	1
dgoR	U00096-1	complement(3874471..3875160)	4.47024	-0.592765	-1.50813	0.12899	0.271488	1
amn	U00096-1	2055061..2056515	43.2489	-0.650086	-1.56926	1.29385e-12	1.68823e-11	5.6218e-09
dhaR	U00096-1	1251066..1252985	8.65898	-0.651871	-1.5712	1.1803e-05	7.81771e-05	0.0512842
hiuH	U00096-1	2038956..2039369	10.8596	-0.59061	-1.50588	0.00807899	0.0280153	1
argF	U00096-1	complement(289301..290305)	76.6457	-0.656611	-1.57638	3.18399e-07	2.63513e-06	0.00138344
nanQ	U00096-1	complement(3369014..3369478)	3.03678	-0.58789	-1.50305	0.203009	0.381026	1
hipB	U00096-1	complement(1592176..1592442)	4.25944	-0.584361	-1.49937	0.121293	0.259615	1
kptA	U00096-1	4560930..4561484	16.0428	-0.584003	-1.499	0.0695432	0.167034	1
dhaM	U00096-1	complement(1247696..1249114)	38.9492	-0.663963	-1.58443	3.88476e-07	3.16685e-06	0.00168793
clcA	U00096-1	175107..176528	17.1593	-0.664344	-1.58485	2.4778e-06	1.80034e-05	0.010766
pinE	U00096-1	1209685..1210239	2.40397	-0.580559	-1.49543	0.198088	0.37324	1
ymgC	U00096-1	1216748..1216996	2.57103	-0.579738	-1.49458	0.288552	0.483025	1
xylA	U00096-1	complement(3729443..3730765)	9.74005	-0.668132	-1.58901	1.78131e-05	0.000114156	0.0773979
beeE	U00096-1	1205731..1206204	1.67388	-0.576366	-1.49109	0.299092	0.494315	1
yjdF	U00096-1	complement(4344929..4345558)	8.44801	-0.576071	-1.49078	0.0428867	0.112798	1
ybhI	U00096-1	801887..803320	0.59436	-0.575238	-1.48992	0.274853	0.468655	1
eutJ	U00096-1	complement(2569501..2570337)	0.893481	-0.574528	-1.48919	0.290282	0.484733	1
rapZ	U00096-1	3347115..3347969	88.7556	-0.668381	-1.58929	1.99654e-07	1.69764e-06	0.000867496
pptA	U00096-1	1533052..1533285	3.82911	-0.573441	-1.48807	0.250787	0.438268	1
iraD	U00096-1	4556993..4557385	2.50709	-0.57307	-1.48769	0.234751	0.419233	1
groL	U00096-1	4371025..4372671	312.273	-0.670593	-1.59173	0.000221647	0.00114241	0.963055
lit	U00096-1	1198695..1199588	4.09327	-0.572413	-1.48701	0.127033	0.268332	1
lysU	U00096-1	complement(4353200..4354717)	130.763	-0.67063	-1.59177	7.54322e-08	6.58138e-07	0.000327753
hdeA	U00096-1	complement(3656408..3656740)	166.154	-0.673179	-1.59458	2.95755e-07	2.46179e-06	0.00128505
ypdC	U00096-1	2501130..2501987	11.3781	-0.569156	-1.48366	0.0613298	0.150298	1
miaA	U00096-1	4399252..4400202	369.672	-0.674266	-1.59579	4.93704e-08	4.41489e-07	0.000214515
tldD	U00096-1	complement(3390583..3392028)	67.5872	-0.676864	-1.59866	1.02907e-07	8.90695e-07	0.000447129
flgH	U00096-1	1135564..1136262	2.33902	-0.568789	-1.48328	0.192246	0.365882	1
wza	U00096-1	complement(2136104..2137243)	1.23923	-0.567526	-1.48198	0.215794	0.395455	1
yigB	U00096-1	3997183..3997899	95.8544	-0.679383	-1.60145	7.88258e-14	1.10128e-12	3.42498e-10
osmY	U00096-1	4611396..4612001	44.8786	-0.679789	-1.60191	0.000370256	0.00184035	1
gabD	U00096-1	2791273..2792721	3.98201	-0.565743	-1.48015	0.0170877	0.0530329	1
ygaV	U00096-1	2797211..2797510	13.4075	-0.565435	-1.47983	0.0201255	0.0604065	1
ygiB	U00096-1	3179744..3180415	268.732	-0.680682	-1.6029	5.11223e-08	4.55177e-07	0.000222126
lysC	U00096-1	complement(4231884..4233233)	28.8792	-0.564653	-1.47903	0.00293376	0.0115884	1
maeA	U00096-1	complement(1553972..1555669)	117.179	-0.681948	-1.6043	4.54639e-08	4.08987e-07	0.000197541
ydeT	U00096-1	complement(1588853..1590001)	20.3381	-0.683187	-1.60568	2.67459e-05	0.00016673	0.116211
dapB	U00096-1	28374..29195	39.4184	-0.684082	-1.60668	5.64546e-07	4.43572e-06	0.00245295
rpiB	U00096-1	4313350..4313799	2.18814	-0.556384	-1.47058	0.192678	0.365985	1
ybfA	U00096-1	729134..729340	35.5216	-0.554733	-1.4689	0.0898295	0.205426	1
ahr	U00096-1	complement(4495190..4496209)	6.57741	-0.684202	-1.60681	0.00135733	0.00596321	1
zwf	U00096-1	complement(1934839..1936314)	227.057	-0.684999	-1.6077	3.07799e-08	2.79204e-07	0.000133739
ygaZ	U00096-1	2809617..2810354	51.3392	-0.552324	-1.46645	0.00424175	0.0160404	1
acrR	U00096-1	485761..486408	43.4851	-0.686239	-1.60908	5.51255e-06	3.8262e-05	0.023952
pgsA	U00096-1	complement(1992269..1992817)	44.2309	-0.691325	-1.61477	9.83583e-07	7.47145e-06	0.00427367
gcvT	U00096-1	complement(3049573..3050667)	36.3128	-0.550167	-1.46426	0.00359093	0.013869	1
ptsN	U00096-1	3346578..3347069	79.7	-0.549553	-1.46363	0.00365452	0.014077	1
bssR	U00096-1	878248..878631	13.5565	-0.54927	-1.46335	0.0767005	0.180827	1
pxpA	U00096-1	745165..745899	44.858	-0.695726	-1.6197	3.4957e-07	2.87123e-06	0.00151888
ibpA	U00096-1	complement(3867009..3867422)	62.8102	-0.699465	-1.6239	0.000809603	0.00375024	1
narW	U00096-1	complement(1536614..1537309)	2.75853	-0.548942	-1.46301	0.161004	0.321674	1
ycfL	U00096-1	1162247..1162624	33.6127	-0.54894	-1.46301	0.00303431	0.0119421	1
nagB	U00096-1	complement(702811..703611)	32.2984	-0.703303	-1.62823	4.97601e-05	0.000292568	0.216208
appA	U00096-1	1040617..1041915	7.55138	-0.547434	-1.46148	0.00348276	0.0134872	1
yiaK	U00096-1	3742733..3743731	1.36852	-0.547189	-1.46124	0.266954	0.459373	1
yhfT	U00096-1	complement(3506032..3507336)	4.89789	-0.704929	-1.63006	0.00223826	0.00921823	1
exoX	U00096-1	1926120..1926782	67.6306	-0.70649	-1.63183	6.01502e-05	0.000348006	0.261353
hinT	U00096-1	1161885..1162244	37.5922	-0.708117	-1.63367	4.84696e-06	3.375e-05	0.02106
cspE	U00096-1	657292..657501	1479.39	-0.713311	-1.63956	0.00181183	0.00765054	1
yciK	U00096-1	complement(1328354..1329112)	52.8494	-0.713628	-1.63992	0.000183923	0.000966321	0.799147
gcvH	U00096-1	complement(3049160..3049549)	18.7499	-0.719922	-1.64709	5.34261e-05	0.000313274	0.232136
qseC	U00096-1	3170484..3171833	5.62021	-0.543923	-1.45793	0.101446	0.226275	1
clpB_2	U00096-1	complement(2731600..2734173)	53.5228	-0.720827	-1.64813	9.52221e-05	0.000529079	0.41374
yqgE	U00096-1	3092937..3093500	126.057	-0.721294	-1.64866	1.88738e-15	2.85737e-14	8.20066e-12
yhjB	U00096-1	complement(3671292..3671894)	6.03721	-0.543161	-1.45716	0.0429768	0.112967	1
yciE	U00096-1	complement(1314718..1315224)	2.30935	-0.541459	-1.45544	0.15741	0.316643	1
pncB	U00096-1	complement(989154..990356)	296.334	-0.723544	-1.65123	4.86238e-09	4.79072e-08	2.11271e-05
leuA	U00096-1	complement(81958..83529)	17.1505	-0.724061	-1.65183	2.21827e-07	1.87517e-06	0.000963837
ulaG	U00096-1	complement(4418561..4419625)	4.27085	-0.724905	-1.65279	0.00244624	0.00991503	1
ypdE	U00096-1	complement(2504510..2505547)	2.29619	-0.538611	-1.45257	0.0577644	0.143339	1
yafE	U00096-1	231926..232549	21.3115	-0.726629	-1.65477	3.04712e-06	2.18839e-05	0.0132398
loiP	U00096-1	3081913..3082671	35.9653	-0.729134	-1.65764	1.7134e-07	1.4655e-06	0.000744473
mltF	U00096-1	2695801..2697357	54.1883	-0.729805	-1.65841	1.21535e-08	1.1683e-07	5.2807e-05
mdtE	U00096-1	3659232..3660389	9.21886	-0.7314	-1.66025	7.96123e-05	0.000451602	0.345915
yhjE	U00096-1	3674786..3676108	6.16375	-0.533967	-1.44791	0.0983811	0.220457	1
php	U00096-1	complement(3507712..3508590)	4.90153	-0.533279	-1.44722	0.0284829	0.0801024	1
radA	U00096-1	4625912..4627294	86.175	-0.733201	-1.66232	0	0	0
chbR	U00096-1	complement(1818605..1819447)	4.90127	-0.53185	-1.44578	0.0257134	0.0739898	1
ynbE	U00096-1	1445687..1445872	3.57127	-0.531011	-1.44494	0.315492	0.509218	1
ecpA	U00096-1	complement(310084..310671)	8.08974	-0.529395	-1.44332	0.0692573	0.166532	1
tabA	U00096-1	4474862..4475314	14.307	-0.73418	-1.66345	0.00157734	0.00675225	1
hokD	U00096-1	complement(1645119..1645274)	11.7594	-0.527529	-1.44146	0.218022	0.399033	1
paaE	U00096-1	1456430..1457500	1.83521	-0.526023	-1.43995	0.194053	0.367711	1
ybfC	U00096-1	735650..736219	0.958723	-0.525948	-1.43988	0.305441	0.499908	1
paoA	U00096-1	complement(301884..302573)	2.49711	-0.524507	-1.43844	0.215344	0.394963	1
leuO	U00096-1	84368..85312	1.47484	-0.523535	-1.43747	0.250868	0.438268	1
ymgA	U00096-1	1216068..1216340	2.66974	-0.5222	-1.43614	0.369787	0.562775	1
rof	U00096-1	complement(213678..213932)	23.3894	-0.522075	-1.43602	0.019193	0.0582307	1
yhbP	U00096-1	complement(3299472..3299915)	21.8106	-0.521779	-1.43572	0.0828946	0.192095	1
cnoX	U00096-1	complement(517425..518279)	77.0912	-0.734562	-1.66389	9.99201e-16	1.53955e-14	4.34153e-12
flgE	U00096-1	1132574..1133782	4.19214	-0.52139	-1.43534	0.0641561	0.156601	1
ampD	U00096-1	118733..119284	17.4561	-0.519614	-1.43357	0.0882871	0.202752	1
cydA	U00096-1	771458..773026	255.866	-0.735399	-1.66486	2.60436e-09	2.63162e-08	1.13159e-05
xerC	U00096-1	3996287..3997183	94.4406	-0.735436	-1.6649	9.41415e-09	9.1509e-08	4.09045e-05
allR	U00096-1	533011..533826	126.62	-0.735754	-1.66527	0	0	0
glvC	U00096-1	complement(3862497..3863603)	2.49458	-0.517745	-1.43172	0.0276136	0.0783678	1
gcvP	U00096-1	complement(3046168..3049041)	20.7641	-0.738801	-1.66879	1.4929e-08	1.41014e-07	6.48666e-05
pagP	U00096-1	656557..657117	20.2791	-0.745239	-1.67625	0.000235518	0.00120675	1
ybeX	U00096-1	complement(690906..691784)	238.547	-0.748014	-1.67948	1.96299e-09	2.00687e-08	8.52919e-06
yodD	U00096-1	2024986..2025213	13.7532	-0.513246	-1.42726	0.166338	0.329429	1
smg	U00096-1	complement(3431991..3432464)	45.9916	-0.757794	-1.6909	1.36677e-07	1.17597e-06	0.000593863
dctR	U00096-1	3654683..3655213	3.08859	-0.511055	-1.42509	0.227031	0.410166	1
ilvA	U00096-1	3955331..3956875	41.0973	-0.757864	-1.69099	2.22045e-16	3.53401e-15	9.64784e-13
gcl	U00096-1	533916..535697	2.46965	-0.759694	-1.69313	0.0018079	0.00764135	1
sufA	U00096-1	complement(1764018..1764386)	114.789	-0.509028	-1.42309	0.00720237	0.0253395	1
dmlA	U00096-1	1881912..1882997	7.24936	-0.508943	-1.42301	0.122286	0.260973	1
hprS	U00096-1	complement(2036794..2038152)	9.30175	-0.76023	-1.69376	1.37222e-06	1.02975e-05	0.00596227
appC	U00096-1	1037740..1039284	7.15683	-0.508237	-1.42231	0.00572574	0.0208361	1
ptrB	U00096-1	complement(1926779..1928839)	69.3128	-0.761172	-1.69487	1.42347e-09	1.45872e-08	6.18497e-06
zitB	U00096-1	complement(783882..784823)	11.6024	-0.762573	-1.69651	3.40975e-05	0.00020663	0.148154
ydiP	U00096-1	complement(1778390..1779301)	0.70196	-0.507691	-1.42177	0.361409	0.555277	1
panZ	U00096-1	3597984..3598367	39.4974	-0.507493	-1.42158	0.128257	0.27039	1
yigA	U00096-1	3995583..3996290	106.428	-0.766743	-1.70142	2.71734e-09	2.73941e-08	1.18069e-05
focA	U00096-1	complement(953609..954466)	127.876	-0.768001	-1.70291	0	0	0
bepA	U00096-1	2616094..2617557	52.8134	-0.777423	-1.71407	0	0	0
yeeO	U00096-1	complement(2058203..2059846)	9.15208	-0.504779	-1.41891	0.131506	0.276035	1
nadR	U00096-1	4627315..4628547	46.7768	-0.782429	-1.72002	2.27125e-09	2.31115e-08	9.8686e-06
ycjF	U00096-1	1385511..1386572	13.7074	-0.50411	-1.41825	0.145737	0.298833	1
yacC	U00096-1	complement(136570..136917)	145.744	-0.504019	-1.41816	0.00518009	0.0190903	1
ulaC	U00096-1	4421708..4422172	3.09257	-0.503802	-1.41795	0.255591	0.444573	1
mhpF	U00096-1	372921..373871	2.41369	-0.503113	-1.41727	0.111755	0.24364	1
yibI	U00096-1	complement(3771382..3771744)	3.84117	-0.502561	-1.41673	0.280344	0.473943	1
mocA	U00096-1	3015160..3015738	2.92443	-0.502402	-1.41657	0.205716	0.384125	1
alaC	U00096-1	complement(2497057..2498295)	42.5384	-0.786906	-1.72537	2.30955e-09	2.34463e-08	1.0035e-05
gabT	U00096-1	2792735..2794015	6.9511	-0.501943	-1.41612	0.0973964	0.219041	1
ydcD	U00096-1	1529922..1530404	1.77381	-0.501936	-1.41611	0.304621	0.499301	1
yfcR	U00096-1	complement(2451072..2451584)	2.65879	-0.500533	-1.41474	0.276054	0.469901	1
ymfD	U00096-1	complement(1196867..1197532)	2.40357	-0.499004	-1.41324	0.22932	0.412414	1
gene-bas33_0176	Bas33_Frunzke_Lab	complement(90645..90875)	2363.36	-0.78918	-1.72809	1.48774e-10	1.65749e-09	6.46423e-07
phnG	U00096-1	complement(4321244..4321696)	5.07833	-0.498131	-1.41238	0.112642	0.245205	1
bioP	U00096-1	4011076..4011975	51.6219	-0.495186	-1.4095	0.00592651	0.0214232	1
yjdI	U00096-1	4351843..4352073	2.19572	-0.494678	-1.40901	0.347831	0.542862	1
tcyP	U00096-1	1810934..1812325	19.1077	-0.792128	-1.73163	1.67606e-08	1.5695e-07	7.28247e-05
leuD	U00096-1	complement(78848..79453)	27.9642	-0.493864	-1.40821	0.112932	0.245591	1
xisE	U00096-1	complement(1200787..1201032)	1.05798	-0.492746	-1.40712	0.529998	0.699314	1
speC	U00096-1	complement(3107020..3109155)	35.6331	-0.792593	-1.73219	7.94848e-10	8.36227e-09	3.45362e-06
gsiA	U00096-1	867520..869391	15.0004	-0.792802	-1.73244	4.91786e-07	3.90642e-06	0.00213681
hypC	U00096-1	2851864..2852136	4.93826	-0.488123	-1.40262	0.312109	0.505635	1
yjbQ	U00096-1	4270238..4270654	58.0059	-0.795683	-1.7359	2.14775e-08	1.96462e-07	9.33196e-05
gene-bas33_0170	Bas33_Frunzke_Lab	complement(89265..89525)	430.105	-0.796977	-1.73746	0	0	0
glgA	U00096-1	complement(3566600..3568033)	33.9798	-0.79749	-1.73807	1.98266e-06	1.45272e-05	0.00861464
yihP	U00096-1	complement(4065809..4067194)	2.06504	-0.482168	-1.39684	0.0767996	0.180961	1
hslJ	U00096-1	complement(1441321..1441743)	89.6409	-0.801636	-1.74308	2.74718e-05	0.000170766	0.119365
hprR	U00096-1	complement(2038152..2038823)	21.7708	-0.481421	-1.39612	0.152064	0.308019	1
ssuB	U00096-1	complement(993277..994044)	2.64009	-0.481341	-1.39604	0.107123	0.235714	1
ybdR	U00096-1	642088..643326	5.73019	-0.480228	-1.39496	0.150833	0.306821	1
ynbB	U00096-1	1478226..1479122	0.252722	-0.47981	-1.39456	0.567371	0.729789	1
mobA	U00096-1	complement(4041415..4041999)	27.6345	-0.479308	-1.39408	0.114005	0.246886	1
yahK	U00096-1	342884..343933	12.1512	-0.815519	-1.75993	2.47141e-07	2.08106e-06	0.00107383
alsR	U00096-1	complement(4312101..4312991)	12.5564	-0.817425	-1.76226	2.83301e-06	2.04475e-05	0.0123094
yjjV	U00096-1	4613481..4614260	17.1514	-0.818846	-1.76399	1.70926e-07	1.46484e-06	0.000742672
mhpR	U00096-1	complement(367587..368420)	3.54195	-0.819913	-1.7653	0.000665732	0.00313392	1
aat	U00096-1	complement(926728..927432)	65.9657	-0.476455	-1.39132	0.00844646	0.0291038	1
ygiM	U00096-1	3201207..3201827	80.0483	-0.823033	-1.76912	4.22197e-07	3.40975e-06	0.00183445
yidQ	U00096-1	3867728..3868060	10.0992	-0.476058	-1.39094	0.206669	0.385397	1
dapD	U00096-1	complement(185123..185947)	205.763	-0.824579	-1.77102	0	0	0
glnA	U00096-1	complement(4056625..4058034)	183.302	-0.827641	-1.77478	0	0	0
pspD	U00096-1	1369393..1369614	30.1493	-0.828308	-1.7756	0.000187829	0.000985646	0.816115
hxpA	U00096-1	complement(2411439..2412089)	63.7724	-0.472281	-1.3873	0.0122161	0.0403028	1
ygeA	U00096-1	complement(2979943..2980635)	19.0752	-0.47227	-1.38729	0.160266	0.320886	1
lsrC	U00096-1	1603019..1604047	1.89967	-0.471412	-1.38647	0.0998632	0.223202	1
casC	U00096-1	complement(2881051..2882142)	1.60567	-0.470416	-1.38551	0.248222	0.435241	1
gene-bas33_0177	Bas33_Frunzke_Lab	complement(90994..91986)	3539.87	-0.828475	-1.77581	1.29637e-11	1.56901e-10	5.63275e-08
proX	U00096-1	2807132..2808124	101.315	-0.829383	-1.77693	7.47623e-11	8.57103e-10	3.24842e-07
yqiD	U00096-1	complement(3183381..3183551)	2.07005	-0.468824	-1.38398	0.475283	0.653515	1
ftnB	U00096-1	1986925..1987428	21.4843	-0.829464	-1.77703	2.90356e-05	0.000179715	0.12616
moaD	U00096-1	819048..819293	30.8322	-0.829552	-1.77713	3.56471e-06	2.53497e-05	0.0154887
groS	U00096-1	4370688..4370981	218.11	-0.83035	-1.77812	1.86663e-10	2.06901e-09	8.11051e-07
lacY	U00096-1	complement(361926..363179)	0.687751	-0.464939	-1.38026	0.34704	0.542211	1
phnM	U00096-1	complement(4316082..4317218)	3.18392	-0.464694	-1.38002	0.0842387	0.194794	1
yqaA	U00096-1	complement(2816512..2816940)	83.5779	-0.4644	-1.37974	0.0119861	0.0396346	1
ecpE	U00096-1	complement(304495..305205)	6.09531	-0.833606	-1.78213	0.000914525	0.00419158	1
ygdB	U00096-1	complement(2962749..2963156)	3.97466	-0.46384	-1.37921	0.393009	0.584002	1
yhhT	U00096-1	3611865..3612914	3.68054	-0.463516	-1.3789	0.0511666	0.130559	1
ydeI	U00096-1	complement(1624105..1624497)	10.42	-0.462402	-1.37783	0.127306	0.268646	1
cueO	U00096-1	137083..138633	12.9931	-0.461489	-1.37696	0.00302265	0.011907	1
ygfZ	U00096-1	3041313..3042293	213.512	-0.846056	-1.79758	1.19189e-11	1.44658e-10	5.17877e-08
tomB	U00096-1	complement(480334..480708)	124.573	-0.847475	-1.79935	6.79869e-06	4.65935e-05	0.0295403
citX	U00096-1	complement(647484..648035)	2.00523	-0.460736	-1.37624	0.251248	0.438599	1
cobB_2	U00096-1	1179631..1180359	17.573	-0.460034	-1.37557	0.192191	0.365882	1
ulaE	U00096-1	4422846..4423700	3.42754	-0.848113	-1.80014	0.00231874	0.00948674	1
ybjT	U00096-1	complement(906852..908282)	36.8928	-0.848251	-1.80032	6.19844e-06	4.27496e-05	0.0269322
dsbA	U00096-1	4043418..4044044	372.833	-0.853611	-1.80702	7.0528e-12	8.73061e-11	3.06444e-08
bcsG	U00096-1	3698214..3699893	10.7211	-0.458523	-1.37413	0.139365	0.288628	1
eutG	U00096-1	complement(2568324..2569511)	1.06602	-0.457857	-1.3735	0.333849	0.528635	1
yeiI	U00096-1	2251700..2252788	33.205	-0.457751	-1.3734	0.0135967	0.0438262	1
lptM	U00096-1	3994522..3994725	64.1232	-0.856703	-1.8109	5.64591e-08	5.00642e-07	0.000245315
ygcE	U00096-1	2901896..2903374	1.6111	-0.85769	-1.81213	0.00234464	0.00957466	1
yciZ	U00096-1	complement(1344436..1344609)	12.0858	-0.455941	-1.37168	0.109361	0.239313	1
sgbU	U00096-1	3749232..3750092	1.20542	-0.455498	-1.37126	0.244171	0.430569	1
pxpC	U00096-1	744243..745175	71.1882	-0.85831	-1.81291	0	0	0
aidB	U00096-1	4414275..4415900	4.14943	-0.859912	-1.81493	0.000109528	0.000600885	0.475901
alsE	U00096-1	complement(4307783..4308478)	2.07891	-0.452591	-1.3685	0.304289	0.499296	1
citE	U00096-1	complement(649582..650490)	1.27272	-0.452154	-1.36808	0.221281	0.403208	1
setB	U00096-1	2263863..2265044	29.4584	-0.45126	-1.36723	0.0206052	0.0616596	1
dgoK	U00096-1	complement(3873596..3874474)	3.8469	-0.449565	-1.36563	0.237584	0.422196	1
nrfG	U00096-1	4293543..4294139	4.90878	-0.448629	-1.36474	0.219041	0.400057	1
zapB	U00096-1	4118515..4118760	74.0582	-0.44861	-1.36473	0.157367	0.316643	1
yfcL	U00096-1	complement(2443891..2444169)	41.5838	-0.448476	-1.3646	0.00410722	0.0155859	1
hofM	U00096-1	complement(3521972..3522751)	4.48368	-0.448386	-1.36451	0.214745	0.394366	1
mlaB	U00096-1	complement(3336963..3337256)	138.144	-0.448295	-1.36443	0.0132279	0.0428919	1
tas	U00096-1	2971597..2972637	51.0113	-0.860114	-1.81518	7.97654e-06	5.42379e-05	0.034658
yhiD	U00096-1	complement(3655255..3655902)	7.25859	-0.881064	-1.84173	0.000270011	0.00137377	1
mhpE	U00096-1	373868..374881	2.70462	-0.447907	-1.36406	0.100893	0.225157	1
gadC	U00096-1	complement(1568954..1570489)	11.541	-0.88135	-1.8421	4.0628e-09	4.02116e-08	1.76529e-05
sufD	U00096-1	complement(1760520..1761791)	98.3488	-0.446381	-1.36262	0.00589896	0.0213592	1
ydcF	U00096-1	1487235..1488035	58.7459	-0.88502	-1.84679	5.44789e-07	4.29602e-06	0.00236711
yfdO	U00096-1	complement(2472878..2473246)	0.399846	-0.446006	-1.36226	0.664932	0.797499	1
cynR	U00096-1	complement(357791..358690)	15.2522	-0.445066	-1.36138	0.19031	0.363631	1
argE	U00096-1	complement(4153696..4154847)	64.5745	-0.887465	-1.84992	6.68354e-12	8.34483e-11	2.904e-08
cadB	U00096-1	complement(4358697..4360031)	1.60084	-0.444106	-1.36047	0.115234	0.24873	1
ascB	U00096-1	2840990..2842414	6.402	-0.443088	-1.35951	0.139564	0.288902	1
trpB	U00096-1	complement(1317222..1318415)	31.7916	-0.442928	-1.35936	0.0173844	0.0536852	1
glnQ	U00096-1	complement(845741..846463)	59.7349	-0.442398	-1.35886	0.00663383	0.0235875	1
yjiN	U00096-1	complement(4565966..4567246)	4.11474	-0.44145	-1.35797	0.0673748	0.163179	1
glpC	U00096-1	2355521..2356711	6.41571	-0.887957	-1.85055	7.38432e-07	5.67874e-06	0.00320849
alsB	U00096-1	complement(4311107..4312042)	2.68441	-0.440952	-1.3575	0.113626	0.246236	1
patA	U00096-1	3219494..3220873	4.95933	-0.440106	-1.3567	0.0123087	0.0405468	1
yihD	U00096-1	4042069..4042338	21.5531	-0.888242	-1.85092	0.00203847	0.00850014	1
yjcH	U00096-1	complement(4284899..4285213)	1.21821	-0.43811	-1.35483	0.477906	0.656083	1
clcB	U00096-1	1665315..1666571	49.5163	-0.890175	-1.8534	9.61564e-12	1.1769e-10	4.178e-08
dacC	U00096-1	880727..881929	46.8162	-0.892748	-1.85671	1.17537e-11	1.43455e-10	5.10699e-08
cbpA	U00096-1	complement(1062855..1063775)	16.9615	-0.435059	-1.35197	0.156633	0.315517	1
entH	U00096-1	629300..629713	37.2244	-0.431608	-1.34874	0.00487256	0.0180951	1
qorB	U00096-1	complement(4433164..4434024)	14.3008	-0.430922	-1.34809	0.0168514	0.0523864	1
hdhA	U00096-1	complement(1697273..1698040)	17.186	-0.893868	-1.85815	1.61175e-08	1.5191e-07	7.00305e-05
ygjR	U00096-1	3237311..3238297	12.9685	-0.42578	-1.3433	0.211529	0.39127	1
hsrA	U00096-1	complement(3939185..3940612)	11.2752	-0.425199	-1.34276	0.160625	0.321324	1
lpoB	U00096-1	1162638..1163279	54.7708	-0.424234	-1.34186	0.0240635	0.0699839	1
mdaB	U00096-1	3172530..3173111	78.9656	-0.896526	-1.86158	1.13703e-06	8.60696e-06	0.00494039
renD_2	U00096-1	568035..568247	2.65776	-0.423777	-1.34143	0.44879	0.634556	1
yhaH	U00096-1	3252304..3252669	3.23182	-0.423195	-1.34089	0.321533	0.514761	1
yobH	U00096-1	1908925..1909164	38.0622	-0.422474	-1.34022	0.194487	0.368211	1
trhA	U00096-1	complement(3042489..3043148)	70.9577	-0.896645	-1.86173	4.44351e-07	3.58201e-06	0.0019307
pflC	U00096-1	4146258..4147136	2.89597	-0.421872	-1.33966	0.0959889	0.216773	1
livJ	U00096-1	complement(3598555..3599658)	38.1156	-0.421328	-1.33916	0.0151325	0.0479932	1
aldB	U00096-1	complement(3754973..3756511)	3.13814	-0.421108	-1.33896	0.147457	0.301647	1
fucU	U00096-1	2938888..2939310	11.835	-0.897116	-1.86234	5.1672e-05	0.000303399	0.224515
hisM	U00096-1	complement(2424517..2425233)	15.9401	-0.419672	-1.33762	0.00724124	0.0254557	1
ybgI	U00096-1	742827..743570	49.9351	-0.897432	-1.86275	4.34475e-11	5.03411e-10	1.88779e-07
yfaX	U00096-1	complement(2361429..2362211)	1.82445	-0.418592	-1.33662	0.334397	0.529117	1
lplA	U00096-1	complement(4623101..4624117)	21.2463	-0.418478	-1.33652	0.00306442	0.0120497	1
yoaB	U00096-1	1893367..1893711	130.558	-0.417965	-1.33604	0.012338	0.0406126	1
cra	U00096-1	88028..89032	40.1741	-0.41734	-1.33546	0.0202182	0.0606267	1
mltC	U00096-1	3104433..3105512	55.1021	-0.900547	-1.86677	6.43574e-12	8.05859e-11	2.79633e-08
ecpC	U00096-1	complement(306807..309332)	3.11599	-0.415644	-1.33389	0.200231	0.376626	1
ltaE	U00096-1	complement(908293..909294)	51.3769	-0.902081	-1.86876	5.56217e-08	4.94225e-07	0.000241676
ilvM	U00096-1	3952201..3952464	10.6665	-0.414136	-1.3325	0.257734	0.447226	1
fliN	U00096-1	2021088..2021501	1.75897	-0.41409	-1.33246	0.426886	0.616329	1
glgX	U00096-1	complement(3569346..3571319)	26.5607	-0.903332	-1.87038	1.68206e-06	1.24295e-05	0.00730855
cysQ	U00096-1	4436755..4437495	13.5233	-0.41129	-1.32987	0.0179048	0.0550186	1
thpR	U00096-1	complement(161501..162031)	37.7477	-0.410623	-1.32926	0.00397662	0.01513	1
ygbA	U00096-1	complement(2856453..2856806)	4.64896	-0.408798	-1.32758	0.317395	0.510745	1
phnF	U00096-1	complement(4321697..4322422)	7.45561	-0.904021	-1.87127	0.00157153	0.006734	1
ygiC	U00096-1	3180421..3181581	129.433	-0.91109	-1.88047	4.46532e-13	5.98821e-12	1.94018e-09
rhaD	U00096-1	complement(4093448..4094272)	2.05931	-0.407319	-1.32622	0.302596	0.497457	1
yddH	U00096-1	complement(1533282..1533851)	1.90856	-0.406822	-1.32576	0.271017	0.464188	1
yeaK	U00096-1	1873574..1874077	63.3572	-0.406715	-1.32566	0.00267773	0.0107431	1
argP	U00096-1	3059753..3060646	38.128	-0.91472	-1.8852	2.79189e-11	3.28747e-10	1.21308e-07
yfjM	U00096-1	complement(2765513..2765776)	4.98418	-0.404647	-1.32377	0.374619	0.567328	1
dgoA	U00096-1	complement(3872995..3873612)	3.29829	-0.404413	-1.32355	0.157914	0.317509	1
yigZ	U00096-1	4032492..4033106	51.844	-0.404409	-1.32355	0.00281389	0.0111861	1
cysC	U00096-1	complement(2873387..2873992)	3.39703	-0.404282	-1.32343	0.152678	0.308983	1
ssuA	U00096-1	complement(995985..996944)	1.42079	-0.403582	-1.32279	0.366397	0.559622	1
folX	U00096-1	2421325..2421687	45.9094	-0.403258	-1.32249	0.187613	0.359743	1
ycgB	U00096-1	complement(1235709..1237241)	4.89478	-0.402503	-1.3218	0.210912	0.390628	1
yfdI	U00096-1	2469131..2470462	11.9338	-0.401578	-1.32095	0.184746	0.355816	1
yadI	U00096-1	144577..145017	18.0002	-0.400508	-1.31997	0.218729	0.39999	1
rhaA	U00096-1	complement(4094723..4095982)	1.35188	-0.400214	-1.3197	0.299993	0.495164	1
yahJ	U00096-1	341125..342507	11.3032	-0.399992	-1.3195	0.195777	0.370492	1
panE	U00096-1	complement(443604..444515)	47.2896	-0.916653	-1.88773	1.02648e-06	7.78366e-06	0.00446003
yggU	U00096-1	3096383..3096673	76.3632	-0.398952	-1.31855	0.00456039	0.0170671	1
glxR	U00096-1	536586..537464	0.951643	-0.398471	-1.31811	0.441813	0.628783	1
rcdB	U00096-1	3672414..3673313	8.95165	-0.398274	-1.31793	0.323507	0.516969	1
dkgA	U00096-1	3156623..3157450	12.4227	-0.918404	-1.89002	0.00215216	0.00893992	1
dnaJ	U00096-1	14168..15298	98.8159	-0.926146	-1.90019	3.193e-13	4.34909e-12	1.38736e-09
cspC	U00096-1	complement(1907226..1907435)	418.04	-0.929902	-1.90515	4.34208e-13	5.84097e-12	1.88663e-09
yjcS	U00096-1	complement(4304612..4306597)	0.870125	-0.394127	-1.31415	0.310489	0.504894	1
yffP	U00096-1	2562524..2563117	4.521	-0.393001	-1.31312	0.0966068	0.217942	1
sbcB	U00096-1	2082756..2084183	32.9866	-0.392661	-1.31281	0.0027709	0.0110543	1
yadG	U00096-1	142779..143705	117.248	-0.932918	-1.90913	2.27374e-13	3.13631e-12	9.87939e-10
mepA	U00096-1	complement(2445560..2446384)	61.3359	-0.391943	-1.31216	0.00269657	0.0107989	1
ydiK	U00096-1	1769074..1770186	58.3077	-0.934993	-1.91188	0	0	0
flgM	U00096-1	complement(1129835..1130128)	9.6427	-0.390288	-1.31065	0.287904	0.482879	1
solA	U00096-1	complement(1119468..1120586)	23.7252	-0.389988	-1.31038	0.00464544	0.017345	1
nei	U00096-1	745935..746726	15.5539	-0.389469	-1.30991	0.0113423	0.0377933	1
paaH	U00096-1	1459054..1460481	3.45168	-0.389418	-1.30986	0.159231	0.319566	1
hyuA	U00096-1	3010028..3011413	2.44701	-0.389413	-1.30986	0.277239	0.471247	1
ccmC	U00096-1	complement(2295583..2296320)	23.3357	-0.388817	-1.30932	0.210191	0.38994	1
ybaZ	U00096-1	complement(475982..476371)	15.3678	-0.937186	-1.91479	0.00140399	0.0061187	1
yaiI	U00096-1	405764..406222	36.9174	-0.38832	-1.30887	0.215123	0.394725	1
yfdP	U00096-1	2473604..2473966	1.69557	-0.387542	-1.30816	0.483739	0.661165	1
tfaQ	U00096-1	complement(1634310..1634885)	1.89964	-0.387396	-1.30803	0.357039	0.5509	1
yecM	U00096-1	complement(1959280..1959846)	45.9895	-0.387039	-1.30771	0.00506006	0.0187115	1
ybiV	U00096-1	complement(859213..860028)	25.3545	-0.387003	-1.30767	0.00638703	0.0228528	1
gstB	U00096-1	complement(879854..880480)	46.5282	-0.937369	-1.91503	2.1398e-11	2.55424e-10	9.29743e-08
dsrB	U00096-1	complement(2024635..2024823)	2.29168	-0.385548	-1.30636	0.485352	0.662745	1
plaR	U00096-1	complement(3741684..3742532)	47.6722	-0.384757	-1.30564	0.0284005	0.0799224	1
yibG	U00096-1	3768177..3768638	0.745618	-0.384381	-1.3053	0.543753	0.710223	1
fabY	U00096-1	4077449..4078438	38.8639	-0.939783	-1.91824	4.6797e-12	5.91084e-11	2.03333e-08
rseD	U00096-1	complement(2710009..2710164)	1.67236	-0.383327	-1.30435	0.600154	0.753226	1
ynjC	U00096-1	1837212..1838747	7.14601	-0.383248	-1.30427	0.0147032	0.0468589	1
kdpA	U00096-1	complement(727059..728732)	6.14382	-0.945439	-1.92578	0.00245088	0.00992458	1
ybjI	U00096-1	complement(885316..886131)	17.4936	-0.382181	-1.30331	0.252953	0.440867	1
xisR	U00096-1	complement(1413237..1413452)	0.797398	-0.381256	-1.30247	0.711197	0.828458	1
pxpB	U00096-1	743593..744249	68.0659	-0.94662	-1.92735	4.67624e-07	3.74185e-06	0.00203182
flgD	U00096-1	1131854..1132549	2.7976	-0.379959	-1.3013	0.384629	0.577475	1
paoB	U00096-1	complement(300931..301887)	4.06003	-0.379146	-1.30057	0.124133	0.263744	1
cynT	U00096-1	358799..359458	6.50105	-0.379024	-1.30046	0.0756682	0.179171	1
ppiA	U00096-1	complement(3491725..3492297)	76.9559	-0.37874	-1.30021	0.0215297	0.0638979	1
ycaC	U00096-1	complement(944931..945557)	4.44368	-0.947162	-1.92808	0.00193637	0.00812116	1
hpf	U00096-1	3346173..3346460	103.316	-0.375947	-1.29769	0.00572549	0.0208361	1
yaiW	U00096-1	397872..398966	34.9846	-0.951065	-1.9333	2.69651e-12	3.45615e-11	1.17163e-08
yobD	U00096-1	1904801..1905259	5.43691	-0.374883	-1.29673	0.171715	0.337469	1
hyfI	U00096-1	2610706..2611464	3.48817	-0.374464	-1.29636	0.158508	0.318408	1
fxsA	U00096-1	4368664..4369140	11.3013	-0.371897	-1.29405	0.146943	0.300738	1
acpH	U00096-1	complement(424337..424918)	31.6069	-0.371883	-1.29404	0.0167077	0.0521891	1
ppsR	U00096-1	1787445..1788278	15.5139	-0.370594	-1.29288	0.274152	0.467684	1
sgcA	U00096-1	complement(4527549..4527980)	5.04821	-0.368734	-1.29122	0.182205	0.351545	1
azoR	U00096-1	complement(1482255..1482860)	24.1857	-0.368154	-1.2907	0.269291	0.462296	1
amiA	U00096-1	2552352..2553221	90.7039	-0.367769	-1.29036	0.00395356	0.0150686	1
fumB	U00096-1	complement(4345680..4347326)	5.85971	-0.364569	-1.2875	0.0550347	0.138143	1
yajC	U00096-1	427287..427619	1003.93	-0.363487	-1.28653	0.00325682	0.0127256	1
hisG	U00096-1	2090192..2091091	128.562	-0.951134	-1.93339	0	0	0
entA	U00096-1	628551..629297	80.5208	-0.362607	-1.28575	0.00507073	0.018735	1
cydC	U00096-1	complement(927474..929195)	67.9714	-0.362497	-1.28565	0.00398568	0.0151511	1
rbsR	U00096-1	3938227..3939219	10.9937	-0.362447	-1.2856	0.0209752	0.0626373	1
yjiX	U00096-1	complement(4588876..4589079)	14.8931	-0.951713	-1.93417	9.83821e-05	0.000545243	0.42747
ybfB	U00096-1	733776..734102	0.811399	-0.361634	-1.28488	0.686643	0.812048	1
pyrS	U00096-1	2498671..2500368	20.0078	-0.359424	-1.28291	0.0552266	0.138385	1
maa	U00096-1	complement(479367..479918)	46.9905	-0.358839	-1.28239	0.00925887	0.0315528	1
insI2	U00096-1	1469358..1470509	4.05604	-0.358202	-1.28183	0.23395	0.418217	1
nagA	U00096-1	complement(701603..702751)	91.0266	-0.957788	-1.94233	5.76206e-14	8.10231e-13	2.50361e-10
tyrB	U00096-1	4267114..4268307	36.0625	-0.357488	-1.28119	0.0287947	0.0809071	1
ygiF	U00096-1	complement(3199664..3200965)	37.9505	-0.35747	-1.28118	0.00624257	0.022398	1
murE	U00096-1	93166..94653	166.94	-0.357409	-1.28112	0.00394065	0.0150326	1
yhfK	U00096-1	3486791..3488893	34.9215	-0.357087	-1.28084	0.00527345	0.019336	1
mokB	U00096-1	complement(1491962..1492129)	9.87156	-0.355805	-1.2797	0.388278	0.58041	1
tatD	U00096-1	4023554..4024336	95.219	-0.354125	-1.27821	0.00563598	0.0205439	1
gloC	U00096-1	983650..984297	196.339	-0.354046	-1.27814	0.00482126	0.0179506	1
rhaR	U00096-1	4098646..4099494	4.09918	-0.352969	-1.27719	0.180793	0.349703	1
ydfO	U00096-1	1637047..1637457	2.10919	-0.352218	-1.27652	0.473581	0.65138	1
malQ	U00096-1	complement(3547986..3550070)	6.68241	-0.351563	-1.27594	0.294037	0.48875	1
ygiN	U00096-1	3173142..3173456	111.298	-0.351489	-1.27588	0.0581332	0.144172	1
acrE	U00096-1	3413864..3415021	2.42024	-0.35129	-1.2757	0.335202	0.529785	1
rpoN	U00096-1	3344717..3346150	131.19	-0.351277	-1.27569	0.0047854	0.0178324	1
ybiW	U00096-1	complement(860174..862606)	3.70174	-0.350913	-1.27537	0.240431	0.426049	1
ptsH	U00096-1	2533764..2534021	473.558	-0.350873	-1.27533	0.00526244	0.0193324	1
yhfW	U00096-1	complement(3508587..3509813)	1.81089	-0.350305	-1.27483	0.275045	0.468655	1
mdtF	U00096-1	3660414..3663527	10.5683	-0.349354	-1.27399	0.0585342	0.144918	1
leuC	U00096-1	complement(79464..80864)	24.7571	-0.962288	-1.9484	2.57228e-12	3.30667e-11	1.11765e-08
cbrA	U00096-1	3869377..3870441	2.95386	-0.348512	-1.27325	0.35139	0.546521	1
eutE	U00096-1	complement(2570348..2571751)	1.10137	-0.347962	-1.27276	0.398812	0.589469	1
frvB	U00096-1	complement(4090915..4092366)	1.20408	-0.347895	-1.2727	0.384837	0.577588	1
rimL	U00096-1	1498938..1499477	21.8064	-0.347875	-1.27268	0.024293	0.0703687	1
gloB	U00096-1	complement(234027..234782)	18.0779	-0.347628	-1.27247	0.298135	0.493109	1
ydfR	U00096-1	complement(1640054..1640365)	2.49432	-0.347171	-1.27206	0.492328	0.668698	1
murD	U00096-1	97087..98403	87.3699	-0.346499	-1.27147	0.00594087	0.0214572	1
serS	U00096-1	939428..940720	359.12	-0.346319	-1.27131	0.00492753	0.018268	1
glcB	U00096-1	complement(3121634..3123805)	7.7392	-0.346054	-1.27108	0.2615	0.451776	1
ygiW	U00096-1	complement(3169284..3169676)	18.5197	-0.346021	-1.27105	0.278833	0.472885	1
glnP	U00096-1	complement(846460..847119)	48.0864	-0.346002	-1.27103	0.0104911	0.035309	1
ycjX	U00096-1	1384117..1385514	16.8521	-0.964035	-1.95076	1.38157e-06	1.03498e-05	0.0060029
ynjB	U00096-1	1836073..1837239	11.1441	-0.345503	-1.27059	0.306293	0.500694	1
smf	U00096-1	complement(3432436..3433560)	9.9413	-0.345412	-1.27051	0.0270316	0.0769674	1
yfdC	U00096-1	2465301..2466233	3.71243	-0.345316	-1.27043	0.355552	0.549866	1
moaC	U00096-1	818570..819055	40.465	-0.344978	-1.27013	0.0154517	0.0486153	1
paaF	U00096-1	1457497..1458264	3.08529	-0.344219	-1.26946	0.210361	0.38994	1
tfaE	U00096-1	complement(1208517..1209119)	0.808591	-0.343793	-1.26909	0.494021	0.668952	1
ydiF	U00096-1	1775587..1777182	0.864131	-0.343243	-1.26861	0.427374	0.616515	1
ccmE	U00096-1	complement(2294901..2295380)	20.9108	-0.342887	-1.26829	0.0769241	0.180961	1
rsd	U00096-1	complement(4196332..4196808)	23.6695	-0.342499	-1.26795	0.0277498	0.0786839	1
hisP	U00096-1	complement(2423736..2424509)	10.7165	-0.342322	-1.2678	0.258486	0.447958	1
sgcE	U00096-1	complement(4526905..4527537)	3.69431	-0.342317	-1.26779	0.220203	0.401672	1
qseB	U00096-1	3169828..3170487	7.43939	-0.342201	-1.26769	0.221064	0.403073	1
trpS	U00096-1	complement(3512634..3513638)	119.962	-0.340778	-1.26644	0.00673578	0.0239109	1
ybeT	U00096-1	complement(678852..679406)	0.373082	-0.339184	-1.26504	0.724149	0.836816	1
dsbG	U00096-1	complement(637827..638573)	19.6316	-0.337124	-1.26324	0.023334	0.0681816	1
ybhL	U00096-1	819884..820588	41.8079	-0.33644	-1.26264	0.0134049	0.0433184	1
oppC	U00096-1	1303834..1304742	407.321	-0.336096	-1.26234	0.00645737	0.0230355	1
rcsA	U00096-1	2023968..2024591	4.18802	-0.335818	-1.26209	0.212032	0.391368	1
ybeZ	U00096-1	complement(692338..693378)	164.166	-0.333209	-1.25981	0.00755227	0.0263571	1
yqgA	U00096-1	3109553..3110260	4.81002	-0.33297	-1.2596	0.213456	0.392828	1
phnK	U00096-1	complement(4318006..4318764)	5.23177	-0.332645	-1.25932	0.167471	0.330756	1
eutL	U00096-1	complement(2555741..2556400)	12.2336	-0.332585	-1.25927	0.419507	0.61023	1
nanR	U00096-1	complement(3373698..3374489)	36.284	-0.330541	-1.25749	0.0152856	0.0483026	1
mraY	U00096-1	96002..97084	91.8379	-0.330489	-1.25744	0.00899199	0.0307639	1
lolB	U00096-1	complement(1262877..1263500)	73.7765	-0.330225	-1.25721	0.0118539	0.0392571	1
ydaS	U00096-1	1420365..1420661	2.45611	-0.330065	-1.25707	0.527865	0.697559	1
ypeB	U00096-1	complement(2527941..2528159)	21.7001	-0.329912	-1.25694	0.241621	0.427636	1
ypjF	U00096-1	2777453..2777782	2.1798	-0.329131	-1.25626	0.533298	0.702019	1
glnL	U00096-1	complement(4055290..4056339)	29.1464	-0.328624	-1.25581	0.0153817	0.0484306	1
secD	U00096-1	427647..429494	308.061	-0.328571	-1.25577	0.00755187	0.0263571	1
frwD	U00096-1	4147138..4147479	5.03985	-0.328303	-1.25554	0.3842	0.577307	1
cysI	U00096-1	complement(2888387..2890099)	8.32468	-0.964426	-1.95129	7.47574e-10	7.884e-09	3.24821e-06
phoB	U00096-1	417142..417831	389.508	-0.327097	-1.25449	0.00824996	0.0284945	1
ycgX	U00096-1	complement(1212703..1213107)	4.62959	-0.327084	-1.25447	0.28762	0.482699	1
yfcA	U00096-1	complement(2444751..2445560)	57.8447	-0.326722	-1.25416	0.0126881	0.0416075	1
pflB	U00096-1	complement(951272..953554)	561.01	-0.96564	-1.95293	3.55271e-15	5.26844e-14	1.54365e-11
relA	U00096-1	complement(2911417..2913651)	80.5588	-0.326138	-1.25365	0.00885858	0.0304032	1
yaeP	U00096-1	complement(213925..214125)	46.5214	-0.325568	-1.25316	0.0676967	0.163594	1
fumC	U00096-1	complement(1685185..1686588)	33.164	-0.325538	-1.25313	0.0130328	0.0423859	1
ymdB	U00096-1	1105820..1106353	14.5915	-0.324924	-1.2526	0.421351	0.611884	1
insE2	U00096-1	complement(392602..392901)	47.7087	-0.324418	-1.25216	0.336211	0.530442	1
sufS	U00096-1	complement(1759303..1760523)	93.1288	-0.3235	-1.25136	0.0102165	0.0344648	1
yagN	U00096-1	complement(295139..295579)	56.9353	-0.969724	-1.95847	1.18957e-11	1.44658e-10	5.16868e-08
yecF	U00096-1	1995818..1996042	11.7948	-0.322469	-1.25047	0.209156	0.388701	1
argI	U00096-1	complement(4477307..4478311)	39.07	-0.321427	-1.24957	0.0747361	0.177544	1
hflC	U00096-1	4403300..4404304	264.342	-0.321315	-1.24947	0.00946897	0.032193	1
gabP	U00096-1	2794253..2795653	2.0669	-0.32092	-1.24913	0.38719	0.579917	1
nanK	U00096-1	complement(3369475..3370350)	3.62513	-0.32085	-1.24907	0.389255	0.58041	1
lhgD	U00096-1	2789982..2791250	3.05931	-0.320742	-1.24897	0.189774	0.362926	1
nanY	U00096-1	4505287..4506405	2.30144	-0.320643	-1.24889	0.172777	0.33877	1
yehP	U00096-1	2207967..2209103	2.00548	-0.320551	-1.24881	0.230115	0.413274	1
ynjA	U00096-1	1835515..1836063	10.1719	-0.320368	-1.24865	0.144363	0.296576	1
acrZ	U00096-1	794773..794922	9.71784	-0.319673	-1.24805	0.545847	0.711221	1
gltK	U00096-1	complement(685255..685929)	22.0409	-0.319435	-1.24784	0.0310964	0.0862236	1
tcyJ	U00096-1	complement(1999585..2000385)	14.8084	-0.319124	-1.24757	0.0382381	0.102495	1
dld	U00096-1	2222185..2223900	24.0244	-0.318714	-1.24722	0.0595801	0.146921	1
yfgD	U00096-1	2617578..2617937	41.7099	-0.318061	-1.24665	0.0315996	0.0873413	1
gss	U00096-1	complement(3136663..3138522)	28.2196	-0.317634	-1.24628	0.0146453	0.0467897	1
yiaY	U00096-1	complement(3756676..3757827)	1.88922	-0.317583	-1.24624	0.25212	0.439945	1
cpxP	U00096-1	4105820..4106320	834.544	-0.976521	-1.96771	2.77556e-15	4.14426e-14	1.20598e-11
ubiX	U00096-1	complement(2428057..2428626)	47.4604	-0.31744	-1.24612	0.0206797	0.06184	1
ycjO	U00096-1	1373222..1374103	0.860796	-0.317359	-1.24605	0.534451	0.702974	1
rlmE	U00096-1	complement(3327035..3327664)	180.502	-0.317158	-1.24587	0.0117884	0.0390996	1
ydcH	U00096-1	1498651..1498875	3.21677	-0.31665	-1.24543	0.53321	0.702019	1
tgt	U00096-1	426137..427264	397.609	-0.315858	-1.24475	0.0103467	0.034877	1
ymfE	U00096-1	complement(1197533..1198237)	1.59878	-0.315815	-1.24471	0.500882	0.67546	1
yhdH	U00096-1	3403484..3404458	14.5537	-0.315549	-1.24449	0.355526	0.549866	1
glvB	U00096-1	complement(3861987..3862472)	3.19088	-0.315456	-1.2444	0.443983	0.630865	1
ybaP	U00096-1	complement(507286..508080)	26.6185	-0.315106	-1.2441	0.0253667	0.0730891	1
ppx	U00096-1	2625115..2626656	35.0243	-0.315013	-1.24402	0.0153197	0.0483275	1
sucC	U00096-1	763014..764180	36.2554	-0.314667	-1.24372	0.054349	0.13673	1
yciB	U00096-1	complement(1312351..1312890)	78.2781	-0.314352	-1.24345	0.0573574	0.142736	1
nlpE	U00096-1	215269..215979	25.9541	-0.312815	-1.24213	0.0291392	0.0816311	1
mpaA	U00096-1	complement(1389870..1390598)	30.8263	-0.312351	-1.24173	0.0497887	0.127931	1
yhjJ	U00096-1	complement(3680444..3681940)	82.2242	-0.31221	-1.24161	0.0129636	0.0422557	1
yneK	U00096-1	1615763..1616878	0.847134	-0.311917	-1.24136	0.460332	0.64334	1
flgB	U00096-1	1131018..1131434	1.2877	-0.311227	-1.24076	0.587862	0.743599	1
curA	U00096-1	1519027..1520064	11.0771	-0.97916	-1.97132	2.44546e-09	2.47681e-08	1.06255e-05
proC	U00096-1	complement(404835..405644)	47.0038	-0.310311	-1.23997	0.0583827	0.144682	1
ybjX	U00096-1	complement(918128..919120)	520.966	-0.309828	-1.23956	0.0118122	0.0391487	1
yeaQ	U00096-1	complement(1879007..1879255)	5.22342	-0.309212	-1.23903	0.498513	0.67331	1
umuD	U00096-1	1230767..1231186	3.39683	-0.30913	-1.23896	0.591509	0.746473	1
msrC	U00096-1	complement(1915631..1916128)	92.9337	-0.30868	-1.23857	0.0185622	0.0565679	1
ysgA	U00096-1	complement(4015354..4016169)	11.4415	-0.308647	-1.23855	0.105318	0.233144	1
grxA	U00096-1	complement(890496..890753)	1.9119	-0.308548	-1.23846	0.613403	0.760844	1
pspG	U00096-1	4262840..4263082	31.5831	-0.307954	-1.23795	0.445728	0.632284	1
flgA	U00096-1	complement(1130204..1130863)	8.23375	-0.307359	-1.23744	0.196238	0.37072	1
hflX	U00096-1	4400672..4401952	269.299	-0.306966	-1.2371	0.0129133	0.0421232	1
pgi	U00096-1	4233758..4235407	140.255	-0.306901	-1.23705	0.0133713	0.0432925	1
mnmC	U00096-1	2441764..2443770	22.0038	-0.306562	-1.23676	0.0904304	0.206342	1
pdxA	U00096-1	complement(52427..53416)	116.544	-0.305543	-1.23588	0.015209	0.0481306	1
yhhA	U00096-1	3586943..3587383	8.11986	-0.305001	-1.23542	0.212227	0.391533	1
yqjE	U00096-1	3249683..3250087	80.9152	-0.981601	-1.97466	1.33227e-12	1.73314e-11	5.7887e-09
hofO	U00096-1	complement(3521009..3521449)	1.91978	-0.303684	-1.23429	0.531631	0.700798	1
accB	U00096-1	3405436..3405906	1178.82	-0.303419	-1.23407	0.0136356	0.0438965	1
tsr	U00096-1	4591657..4593312	3.93737	-0.302908	-1.23363	0.0846988	0.195649	1
xdhC	U00096-1	3003489..3003968	2.72944	-0.302022	-1.23287	0.514008	0.685081	1
pdeH	U00096-1	complement(3678420..3679187)	2.26328	-0.301353	-1.2323	0.444564	0.631166	1
yqjK	U00096-1	3250077..3250376	47.5466	-0.982365	-1.9757	3.8384e-10	4.15906e-09	1.66778e-06
lpp	U00096-1	1757421..1757657	7672.51	-0.300874	-1.23189	0.0140269	0.0449794	1
plsY	U00096-1	3204694..3205311	39.8541	-0.30086	-1.23188	0.0296788	0.0828222	1
pgpC	U00096-1	complement(2697915..2698550)	50.0556	-0.298582	-1.22993	0.0269421	0.0768637	1
ybeD	U00096-1	complement(662379..662642)	130.531	-0.298418	-1.2298	0.16182	0.322823	1
gstA	U00096-1	1714377..1714982	40.9869	-0.298148	-1.22957	0.0311129	0.0862236	1
ppdC	U00096-1	complement(2962441..2962764)	10.7746	-0.298059	-1.22949	0.272345	0.465332	1
glgC	U00096-1	complement(3568033..3569328)	32.7282	-0.983844	-1.97773	2.98967e-07	2.48377e-06	0.00129901
yaaA	U00096-1	complement(5683..6459)	25.0493	-0.296706	-1.22834	0.0371627	0.0999825	1
tolR	U00096-1	775849..776277	93.9181	-0.296006	-1.22774	0.0922701	0.209793	1
yccE	U00096-1	1064036..1065292	0.709287	-0.295758	-1.22753	0.523731	0.69315	1
nlpD	U00096-1	complement(2867614..2868753)	439.785	-0.295352	-1.22718	0.0164101	0.0512964	1
sucD	U00096-1	764180..765049	42.7665	-0.295083	-1.22696	0.111459	0.243118	1
sgcB	U00096-1	complement(4530255..4530533)	1.95868	-0.294564	-1.22651	0.596651	0.751118	1
metH	U00096-1	4223828..4227511	46.085	-0.293929	-1.22597	0.0184315	0.0562395	1
hfq	U00096-1	4400288..4400596	258.943	-0.293746	-1.22582	0.0211179	0.0629004	1
mutY	U00096-1	3103013..3104065	115.348	-0.293631	-1.22572	0.019472	0.0588767	1
emrD	U00096-1	3853922..3855106	76.7593	-0.293126	-1.22529	0.0208057	0.0621737	1
ppc	U00096-1	complement(4150447..4153098)	133.383	-0.984458	-1.97857	1.88738e-15	2.85737e-14	8.20066e-12
ppnP	U00096-1	408177..408461	72.145	-0.292701	-1.22493	0.0383627	0.102766	1
aroC	U00096-1	complement(2446388..2447473)	119.13	-0.292533	-1.22479	0.0197208	0.0594223	1
slp	U00096-1	3653961..3654527	16.4872	-0.292423	-1.2247	0.129027	0.271488	1
yijO	U00096-1	complement(4147466..4148317)	14.8703	-0.29225	-1.22455	0.388357	0.58041	1
eutS	U00096-1	complement(2575470..2575805)	0.337338	-0.292086	-1.22441	0.795685	0.881782	1
entB	U00096-1	627694..628551	82.7854	-0.291905	-1.22426	0.0227525	0.0667971	1
ydbJ	U00096-1	1441058..1441324	67.1097	-0.291223	-1.22368	0.339658	0.534715	1
ydiN	U00096-1	1772512..1773777	0.167061	-0.291136	-1.2236	0.721448	0.834784	1
yebQ	U00096-1	1910276..1911649	14.3347	-0.29037	-1.22295	0.040858	0.108513	1
surA	U00096-1	complement(53416..54702)	179.678	-0.290269	-1.22287	0.0192895	0.0584062	1
evgS	U00096-1	2484374..2487967	5.17592	-0.289427	-1.22215	0.12244	0.26117	1
ybhC	U00096-1	complement(805998..807281)	146.642	-0.289143	-1.22191	0.0522283	0.132476	1
srlB	U00096-1	2827362..2827733	0.304693	-0.288677	-1.22152	0.790021	0.878443	1
sad	U00096-1	complement(1613315..1614703)	16.4227	-0.288607	-1.22146	0.0386008	0.10334	1
ymfQ	U00096-1	1206913..1207497	1.75137	-0.287661	-1.22066	0.453415	0.639431	1
panB	U00096-1	complement(148807..149601)	148.301	-0.286669	-1.21982	0.0226513	0.0665449	1
ygfM	U00096-1	3020540..3021319	1.7974	-0.286536	-1.21971	0.591697	0.746494	1
zinT	U00096-1	2041375..2042025	5.55606	-0.285967	-1.21923	0.250958	0.438268	1
yjfP	U00096-1	4416952..4417701	12.5488	-0.285461	-1.2188	0.124869	0.26479	1
ispF	U00096-1	complement(2871301..2871780)	85.0207	-0.285309	-1.21867	0.103155	0.229496	1
eutQ	U00096-1	complement(2574302..2575003)	1.01116	-0.285136	-1.21853	0.595539	0.750687	1
xylB	U00096-1	complement(3727917..3729371)	5.92226	-0.284506	-1.21799	0.34307	0.538136	1
cvrA	U00096-1	complement(1240335..1242071)	20.0335	-0.284312	-1.21783	0.137351	0.285272	1
nagK	U00096-1	1178593..1179504	78.2065	-0.284103	-1.21765	0.0264852	0.0758091	1
ppdB	U00096-1	complement(2963153..2963716)	4.5819	-0.283975	-1.21754	0.223654	0.405922	1
yibL	U00096-1	3776665..3777027	18.538	-0.282718	-1.21648	0.394248	0.584843	1
oppF	U00096-1	1305764..1306768	340.133	-0.282467	-1.21627	0.0221541	0.0653492	1
gltP	U00096-1	4294481..4295794	97.4805	-0.281832	-1.21574	0.0247324	0.0715461	1
ycjW	U00096-1	complement(1382963..1383961)	8.10516	-0.279987	-1.21418	0.362431	0.555668	1
ftsH	U00096-1	complement(3325001..3326935)	317.505	-0.279596	-1.21385	0.0229343	0.06724	1
eco	U00096-1	2303905..2304393	37.1012	-0.984463	-1.97858	0.00138764	0.00606569	1
zntA	U00096-1	3606451..3608649	15.2449	-0.279473	-1.21375	0.133575	0.279434	1
waaY	U00096-1	complement(3800267..3800965)	24.7881	-0.279395	-1.21369	0.363265	0.55619	1
yeaO	U00096-1	1876909..1877256	25.6783	-0.279247	-1.21356	0.355736	0.549866	1
hybG	U00096-1	complement(3139716..3139964)	8.13516	-0.278475	-1.21291	0.374686	0.567328	1
btuD	U00096-1	complement(1792809..1793558)	23.6968	-0.278212	-1.21269	0.362996	0.55619	1
prpC	U00096-1	350012..351181	2.02575	-0.278164	-1.21265	0.355188	0.549866	1
ycfP	U00096-1	1165143..1165685	71.6439	-0.27788	-1.21241	0.118577	0.255185	1
ydfV	U00096-1	1645897..1646202	8.45121	-0.277448	-1.21205	0.23654	0.421215	1
nemA	U00096-1	1726659..1727756	40.4565	-0.276413	-1.21118	0.131396	0.275938	1
yaaI	U00096-1	complement(11382..11786)	1.98098	-0.276387	-1.21116	0.579257	0.73679	1
ydjZ	U00096-1	1834808..1835515	4.96296	-0.275253	-1.21021	0.278633	0.472729	1
maoP	U00096-1	3948086..3948424	175.692	-0.274326	-1.20943	0.00250794	0.0101273	1
metA	U00096-1	4214280..4215209	21.4417	-0.274324	-1.20943	0.052986	0.134085	1
rseA	U00096-1	complement(2708754..2709404)	247.445	-0.274272	-1.20938	0.0279898	0.0790739	1
yhfG	U00096-1	complement(3491453..3491620)	6.1815	-0.274269	-1.20938	0.563156	0.725871	1
mdtC	U00096-1	2158386..2161463	26.7241	-0.987876	-1.98326	1.86517e-14	2.71043e-13	8.10418e-11
entE	U00096-1	626070..627680	70.3614	-0.272574	-1.20796	0.030469	0.0848097	1
ccmH	U00096-1	complement(2291358..2292410)	19.7814	-0.2721	-1.20756	0.0535273	0.134983	1
yfhL	U00096-1	2699663..2699923	27.5998	-0.271969	-1.20745	0.407148	0.598261	1
ydaT	U00096-1	1420684..1421106	1.78436	-0.271606	-1.20715	0.616121	0.762474	1
oppD	U00096-1	1304754..1305767	411.598	-0.270751	-1.20644	0.0280307	0.0790867	1
modC	U00096-1	796554..797612	19.8033	-0.269884	-1.20571	0.0553309	0.138566	1
dhaL	U00096-1	complement(1249125..1249757)	50.0275	-0.269588	-1.20546	0.0456051	0.118726	1
opgC	U00096-1	complement(1107784..1108941)	29.6455	-0.268999	-1.20497	0.154937	0.312826	1
amiD	U00096-1	904913..905743	35.8431	-0.268367	-1.20444	0.0476662	0.123206	1
ghrA	U00096-1	1097886..1098824	46.0546	-0.268061	-1.20419	0.137037	0.284986	1
alaE	U00096-1	2799164..2799613	16.3189	-0.267821	-1.20399	0.420553	0.610934	1
yeeT	U00096-1	2076817..2077038	3.79362	-0.267809	-1.20398	0.582422	0.7394	1
uhpB	U00096-1	complement(3848634..3850136)	37.7074	-0.267695	-1.20388	0.00333194	0.0129609	1
mdtB	U00096-1	2155263..2158385	37.9079	-0.989559	-1.98558	6.43929e-15	9.48432e-14	2.79787e-11
yhjY	U00096-1	complement(3712236..3712934)	11.0483	-0.26746	-1.20369	0.506675	0.679477	1
rhsD	U00096-1	523261..527541	7.13716	-0.265988	-1.20246	0.0492607	0.126725	1
kefC	U00096-1	47769..49631	4.22014	-0.265479	-1.20204	0.509396	0.680814	1
phoP	U00096-1	complement(1189776..1190447)	78.7579	-0.265005	-1.20164	0.0413645	0.109658	1
yajR	U00096-1	complement(445302..446666)	32.5249	-0.26488	-1.20154	0.148983	0.304197	1
garL	U00096-1	complement(3272787..3273557)	1.68532	-0.264811	-1.20148	0.554363	0.718374	1
hypD	U00096-1	2852136..2853257	9.87248	-0.264788	-1.20146	0.16348	0.325536	1
yccU	U00096-1	1027946..1028359	20.4649	-0.263962	-1.20077	0.38876	0.58041	1
mepK	U00096-1	983075..983623	428.921	-0.263392	-1.2003	0.0336632	0.0917031	1
hisJ	U00096-1	complement(2426006..2426788)	46.0537	-0.262927	-1.19991	0.160853	0.321631	1
tpx	U00096-1	complement(1388305..1388811)	329.764	-0.262874	-1.19987	0.0350529	0.0949531	1
ynfL	U00096-1	complement(1668699..1669592)	4.1967	-0.262172	-1.19928	0.278055	0.472234	1
yhhM	U00096-1	complement(3605251..3605610)	21.7812	-0.261969	-1.19911	0.520481	0.690531	1
lon	U00096-1	458888..461242	180.226	-0.261757	-1.19894	0.0336556	0.0917031	1
malK	U00096-1	4246784..4247899	0.846574	-0.261755	-1.19894	0.563872	0.726364	1
yegP	U00096-1	2165189..2165521	8.76814	-0.261597	-1.1988	0.488395	0.665019	1
accC	U00096-1	3405917..3407266	1008.51	-0.260522	-1.19791	0.0335134	0.0914097	1
ccmG	U00096-1	complement(2292407..2292964)	26.7315	-0.259189	-1.19681	0.399194	0.589564	1
frdD	U00096-1	complement(4379007..4379366)	10.9688	-0.257853	-1.1957	0.278394	0.472509	1
ccmF	U00096-1	complement(2292961..2294904)	24.9292	-0.257786	-1.19564	0.0483687	0.124651	1
fadH	U00096-1	3231665..3233683	2.28701	-0.257485	-1.19539	0.363284	0.55619	1
yfaY	U00096-1	complement(2362431..2363633)	23.1298	-0.257179	-1.19514	0.0592514	0.146443	1
citG	U00096-1	complement(646631..647509)	1.82619	-0.256728	-1.19477	0.512929	0.684063	1
ydcA	U00096-1	1491677..1491850	3.47911	-0.256337	-1.19444	0.633045	0.775264	1
hemL	U00096-1	complement(173602..174882)	342.816	-0.254336	-1.19279	0.0389567	0.104142	1
cheR	U00096-1	complement(1968504..1969364)	1.32748	-0.254326	-1.19278	0.601815	0.754004	1
ydcJ	U00096-1	1495288..1496631	7.83614	-0.254273	-1.19273	0.10466	0.232014	1
ydgJ	U00096-1	complement(1703268..1704308)	104.092	-0.254232	-1.1927	0.0436549	0.114524	1
cusS	U00096-1	complement(593328..594770)	22.6898	-0.253209	-1.19185	0.178449	0.346299	1
ubiG	U00096-1	2339567..2340289	117.493	-0.253147	-1.1918	0.0463318	0.120186	1
elbB	U00096-1	complement(3349806..3350459)	26.4452	-0.253046	-1.19172	0.409457	0.600841	1
tsaC	U00096-1	complement(3430843..3431415)	70.1739	-0.252686	-1.19142	0.137047	0.284986	1
alkA	U00096-1	complement(2146692..2147540)	11.7031	-0.2516	-1.19053	0.161332	0.322144	1
apaG	U00096-1	complement(51229..51606)	54.5176	-0.25151	-1.19045	0.0742686	0.176724	1
hemF	U00096-1	2553225..2554124	57.3855	-0.251492	-1.19044	0.0531043	0.134306	1
moaB	U00096-1	818055..818567	43.7786	-0.250997	-1.19003	0.0721793	0.172793	1
cytR	U00096-1	complement(4123431..4124456)	27.6792	-0.250862	-1.18992	0.0651451	0.158486	1
ispA	U00096-1	complement(440202..441101)	154.336	-0.249901	-1.18913	0.0033044	0.0128811	1
yhjX	U00096-1	complement(3710799..3712007)	2.90216	-0.249777	-1.18902	0.425606	0.614985	1
ftsI	U00096-1	91413..93179	72.3996	-0.249626	-1.1889	0.0466102	0.120692	1
yjjX	U00096-1	complement(4633233..4633745)	25.8374	-0.248412	-1.1879	0.467452	0.647277	1
leuE	U00096-1	complement(1880121..1880759)	11.2771	-0.248411	-1.1879	0.432543	0.620574	1
ygaH	U00096-1	2810344..2810679	43.6848	-0.248392	-1.18788	0.0930072	0.211137	1
ggt	U00096-1	complement(3585081..3586823)	4.90921	-0.248335	-1.18784	0.412455	0.603204	1
alsK	U00096-1	complement(4306870..4307799)	3.63453	-0.247961	-1.18753	0.508836	0.680814	1
insE5	U00096-1	2170236..2170535	5.16943	-0.24793	-1.1875	0.852956	0.917123	1
csrA	U00096-1	complement(2818961..2819146)	67.6528	-0.247662	-1.18728	0.483509	0.66106	1
yqhC	U00096-1	complement(3154262..3155218)	9.2727	-0.247481	-1.18713	0.237857	0.422196	1
feoC	U00096-1	3542728..3542964	52.6135	-0.247171	-1.18688	0.466597	0.647277	1
kdpE	U00096-1	complement(721056..721733)	15.8726	-0.246622	-1.18643	0.114039	0.246886	1
yodB	U00096-1	2042368..2042898	10.6658	-0.246434	-1.18627	0.252752	0.440844	1
ydjH	U00096-1	complement(1855981..1856928)	0.852966	-0.246368	-1.18622	0.622046	0.767254	1
yiaO	U00096-1	3746094..3747080	0.669142	-0.246289	-1.18615	0.665267	0.797499	1
yfgM	U00096-1	complement(2638663..2639283)	182.276	-0.245927	-1.18585	0.0507157	0.129623	1
gspH	U00096-1	3461468..3461977	1.5458	-0.245367	-1.18539	0.642857	0.781955	1
cysM	U00096-1	complement(2538672..2539583)	24.5214	-0.244658	-1.18481	0.108514	0.238127	1
yhdE	U00096-1	complement(3397785..3398378)	87.7621	-0.244519	-1.1847	0.0599441	0.147568	1
glnB	U00096-1	complement(2687070..2687408)	72.7888	-0.243886	-1.18418	0.0771556	0.181113	1
wcaB	U00096-1	complement(2132067..2132555)	1.8634	-0.243831	-1.18413	0.56836	0.730395	1
lsrA	U00096-1	1601490..1603025	1.43959	-0.243807	-1.18411	0.386374	0.579294	1
atoD	U00096-1	2323447..2324109	1.38964	-0.243806	-1.18411	0.572798	0.733945	1
ydcY	U00096-1	1517648..1517881	68.7266	-0.243793	-1.1841	0.441766	0.628783	1
appB	U00096-1	1039296..1040432	6.62237	-0.24335	-1.18374	0.45251	0.638777	1
pncC	U00096-1	complement(2823849..2824346)	42.7857	-0.242827	-1.18331	0.0836099	0.193546	1
yncG	U00096-1	1526247..1526864	1.72239	-0.242721	-1.18322	0.528611	0.698119	1
letA	U00096-1	1916258..1917541	21.3293	-0.24199	-1.18262	0.0763175	0.180286	1
yiaU	U00096-1	3751992..3752966	14.9701	-0.241968	-1.1826	0.44402	0.630865	1
pliG	U00096-1	complement(1227071..1227472)	22.3123	-0.240816	-1.18166	0.194198	0.367824	1
gltJ	U00096-1	complement(685929..686669)	16.6374	-0.240551	-1.18144	0.488326	0.665019	1
manZ	U00096-1	1903895..1904746	20.7723	-0.239766	-1.1808	0.0954221	0.215717	1
acrF	U00096-1	3415033..3418137	4.36913	-0.239486	-1.18057	0.476221	0.65439	1
mscK	U00096-1	486536..489898	49.6921	-0.238323	-1.17962	0.0559679	0.14	1
sfmC	U00096-1	558974..559666	0.561041	-0.236454	-1.17809	0.702762	0.823491	1
trkG	U00096-1	1423782..1425239	11.8813	-0.23632	-1.17798	0.436871	0.624615	1
yqfB	U00096-1	complement(3043312..3043623)	31.9086	-0.236095	-1.1778	0.191395	0.365222	1
sfmA	U00096-1	558212..558754	0.254218	-0.23585	-1.1776	0.823086	0.899144	1
intZ	U00096-1	2558858..2560066	37.905	-0.234421	-1.17643	0.0735391	0.175372	1
yiaL	U00096-1	3743743..3744210	0.284138	-0.234187	-1.17624	0.816963	0.895524	1
ampG	U00096-1	complement(452070..453545)	57.6444	-0.234098	-1.17617	0.0653483	0.158802	1
yabI	U00096-1	71351..72115	59.7224	-0.233995	-1.17609	0.0740574	0.176414	1
cdaR	U00096-1	182463..183620	11.7294	-0.233577	-1.17575	0.493604	0.668952	1
mlrA	U00096-1	2214866..2215597	11.0304	-0.233417	-1.17562	0.442849	0.629976	1
yghJ	U00096-1	complement(3114550..3119112)	8.26701	-0.232989	-1.17527	0.197178	0.371687	1
yfdG	U00096-1	2467855..2468217	59.6591	-0.231679	-1.1742	0.0978437	0.219706	1
ecpD	U00096-1	complement(305174..306817)	5.30611	-0.231477	-1.17404	0.447584	0.633881	1
ynhH	U00096-1	1755496..1755690	30.2226	-0.231406	-1.17398	0.311547	0.504913	1
ybfP	U00096-1	715412..715906	4.02706	-0.23112	-1.17375	0.421489	0.611884	1
arsC	U00096-1	3650237..3650662	5.02715	-0.230864	-1.17354	0.403266	0.594165	1
lolA	U00096-1	937372..937983	86.8831	-0.23067	-1.17338	0.0754585	0.178869	1
ylbF	U00096-1	549627..550442	2.92556	-0.230381	-1.17314	0.376435	0.568797	1
hisQ	U00096-1	complement(2425230..2425916)	21.1267	-0.230179	-1.17298	0.120027	0.25754	1
udp	U00096-1	4016431..4017192	45.7116	-0.229805	-1.17268	0.253772	0.44194	1
yjbJ	U00096-1	4259237..4259446	26.9844	-0.228771	-1.17184	0.306182	0.500694	1
yafQ	U00096-1	complement(245961..246239)	12.8461	-0.228757	-1.17182	0.423959	0.613625	1
paaD	U00096-1	1455925..1456422	2.71854	-0.22787	-1.1711	0.591454	0.746473	1
csgD	U00096-1	complement(1102546..1103196)	3.28091	-0.226839	-1.17027	0.417198	0.608093	1
rlhA	U00096-1	1506781..1508742	138.099	-0.226836	-1.17027	0.0668004	0.161969	1
sseB	U00096-1	complement(2654157..2654933)	120.437	-0.226763	-1.17021	0.00919226	0.031375	1
clpP	U00096-1	456677..457300	319.936	-0.226323	-1.16985	0.0686173	0.165359	1
wcaA	U00096-1	complement(2132558..2133397)	1.72781	-0.226196	-1.16975	0.58818	0.743785	1
hybD	U00096-1	complement(3140792..3141286)	17.3824	-0.22537	-1.16908	0.465984	0.647277	1
dgoD	U00096-1	complement(3871850..3872998)	3.34247	-0.225204	-1.16894	0.34446	0.539149	1
ynfU	U00096-1	1640805..1640975	6.30265	-0.224038	-1.168	0.559829	0.722264	1
oppA	U00096-1	1301182..1302813	716.402	-0.224025	-1.16799	0.0676399	0.163548	1
allC	U00096-1	complement(544057..545292)	1.88379	-0.222828	-1.16702	0.430904	0.61914	1
ybdL	U00096-1	633586..634746	6.99709	-0.22282	-1.16701	0.472305	0.650448	1
ydeJ	U00096-1	1624773..1625291	10.4073	-0.222646	-1.16687	0.307568	0.501457	1
nudL	U00096-1	1896170..1896748	30.3192	-0.222217	-1.16652	0.466236	0.647277	1
ycjY	U00096-1	complement(1390933..1391853)	4.14997	-0.220601	-1.16522	0.343372	0.538274	1
yidI	U00096-1	3856415..3856864	9.28313	-0.220344	-1.16501	0.454972	0.641211	1
dxs	U00096-1	complement(438315..440177)	116.717	-0.220309	-1.16498	0.00830457	0.0286603	1
ygbJ	U00096-1	2861430..2862338	3.71086	-0.2202	-1.1649	0.404736	0.59532	1
eutH	U00096-1	complement(2566881..2568107)	1.75051	-0.219783	-1.16456	0.428805	0.617144	1
rcdA	U00096-1	887423..887959	9.76717	-0.219282	-1.16415	0.330174	0.524185	1
yhfA	U00096-1	complement(3485414..3485818)	35.4229	-0.218864	-1.16382	0.139671	0.288986	1
yegT	U00096-1	2178821..2180098	2.10777	-0.218732	-1.16371	0.545838	0.711221	1
ynjH	U00096-1	complement(1841863..1842135)	5.12146	-0.218586	-1.16359	0.66932	0.800715	1
cof	U00096-1	467412..468230	15.7409	-0.218422	-1.16346	0.515068	0.685936	1
xseA	U00096-1	2634232..2635602	77.4097	-0.217982	-1.16311	0.0837548	0.193778	1
grxD	U00096-1	complement(1733754..1734101)	575.958	-0.217541	-1.16275	0.0800316	0.186702	1
ldcA	U00096-1	complement(1242166..1243080)	24.052	-0.21749	-1.16271	0.119703	0.256972	1
mutH	U00096-1	2969662..2970351	14.4586	-0.216434	-1.16186	0.245585	0.43201	1
cdgI	U00096-1	1870385..1871860	0.981147	-0.215234	-1.16089	0.672499	0.802207	1
nanX	U00096-1	4504058..4505275	1.0798	-0.214351	-1.16018	0.624832	0.769104	1
flgK	U00096-1	1138378..1140021	2.7016	-0.214299	-1.16014	0.44731	0.633701	1
yidG	U00096-1	complement(3855608..3855970)	11.4608	-0.213723	-1.15968	0.323222	0.516894	1
yjcE	U00096-1	4279980..4281629	12.6944	-0.211754	-1.1581	0.13166	0.276123	1
htrE	U00096-1	complement(152829..155426)	0.513791	-0.211647	-1.15801	0.661844	0.795278	1
yidH	U00096-1	complement(3855960..3856307)	10.7794	-0.210586	-1.15716	0.371412	0.564853	1
yciT	U00096-1	complement(1343597..1344346)	21.999	-0.210526	-1.15711	0.493007	0.668952	1
rcsB	U00096-1	2316177..2316827	257.252	-0.210492	-1.15708	0.091303	0.20792	1
greB	U00096-1	3536812..3537288	44.5513	-0.210265	-1.1569	0.133442	0.27929	1
sucB	U00096-1	761522..762739	43.2094	-0.210237	-1.15688	0.021823	0.064504	1
hycH	U00096-1	complement(2843036..2843446)	6.44623	-0.210181	-1.15683	0.42272	0.612661	1
lacI	U00096-1	complement(366428..367510)	28.5914	-0.210066	-1.15674	0.119333	0.256304	1
ygjK	U00096-1	3228888..3231239	1.40645	-0.209794	-1.15652	0.427104	0.616329	1
hupB	U00096-1	461451..461723	801.715	-0.209203	-1.15605	0.0121658	0.0401675	1
yjiR	U00096-1	complement(4570162..4571574)	8.61283	-0.209021	-1.1559	0.536278	0.703969	1
aaeR	U00096-1	3389520..3390449	18.8237	-0.208964	-1.15586	0.493653	0.668952	1
lsrD	U00096-1	1604047..1605039	1.77022	-0.208819	-1.15574	0.594549	0.749656	1
mlaE	U00096-1	complement(3338466..3339248)	165.551	-0.207905	-1.15501	0.0148073	0.0471338	1
phnP	U00096-1	complement(4314344..4315102)	6.91457	-0.207507	-1.15469	0.360742	0.55484	1
ybhN	U00096-1	complement(821542..822498)	2.37014	-0.206434	-1.15383	0.468789	0.647453	1
lpoA	U00096-1	3293400..3295436	48.3279	-0.20641	-1.15381	0.0173032	0.0535488	1
kdpD	U00096-1	complement(721730..724414)	22.4219	-0.206344	-1.15376	0.0224206	0.0659462	1
hycD	U00096-1	complement(2846489..2847412)	1.6091	-0.206029	-1.15351	0.638468	0.778816	1
sapB	U00096-1	complement(1354505..1355470)	21.7879	-0.205514	-1.1531	0.142831	0.294543	1
ytjA	U00096-1	4612128..4612289	2.98235	-0.205253	-1.15289	0.7477	0.852245	1
sixA	U00096-1	complement(2456327..2456812)	173.951	-0.204951	-1.15265	0.106515	0.234809	1
tag	U00096-1	3713092..3713655	18.2635	-0.204714	-1.15246	0.192585	0.365985	1
trxA	U00096-1	3965761..3966090	706.501	-0.20414	-1.152	0.0996273	0.22279	1
fkpB	U00096-1	25826..26275	171.761	-0.203501	-1.15149	0.110229	0.240556	1
tktA	U00096-1	complement(3079644..3081635)	361.79	-0.203217	-1.15126	0.0979735	0.219884	1
sufE	U00096-1	complement(1758874..1759290)	40.3429	-0.202749	-1.15089	0.544231	0.710542	1
ilvN	U00096-1	complement(3850802..3851092)	10.062	-0.202703	-1.15085	0.585706	0.741735	1
ygiD	U00096-1	complement(3181619..3182434)	8.48801	-0.202544	-1.15073	0.529552	0.698938	1
uspD	U00096-1	4113293..4113721	16.6985	-0.202533	-1.15072	0.522735	0.692533	1
yfjD	U00096-1	2748774..2750060	47.2443	-0.202037	-1.15032	0.0251362	0.0725693	1
yphH	U00096-1	2682863..2684056	6.64139	-0.201832	-1.15016	0.508376	0.680707	1
tehB	U00096-1	1501562..1502155	20.8239	-0.201796	-1.15013	0.549604	0.714551	1
rppH	U00096-1	complement(2968447..2968977)	81.7048	-0.201442	-1.14985	0.279722	0.473468	1
mepM	U00096-1	complement(1940313..1941635)	140.902	-0.201079	-1.14956	0.10607	0.234183	1
yajQ	U00096-1	444683..445174	211.248	-0.200783	-1.14932	0.0201309	0.0604065	1
rutA	U00096-1	complement(1072863..1074011)	0.76219	-0.200646	-1.14921	0.665805	0.797827	1
cheZ	U00096-1	complement(1966393..1967037)	5.40449	-0.199906	-1.14862	0.420518	0.610934	1
rutE	U00096-1	complement(1070365..1070955)	3.3579	-0.199127	-1.148	0.489941	0.666706	1
yejB	U00096-1	2274179..2275273	8.20936	-0.199094	-1.14798	0.268254	0.460879	1
cca	U00096-1	3201891..3203129	57.0137	-0.198807	-1.14775	0.120095	0.257558	1
tolB	U00096-1	777740..779032	295.419	-0.19862	-1.1476	0.107223	0.235772	1
dgoT	U00096-1	complement(3870438..3871730)	2.25864	-0.19843	-1.14745	0.591449	0.746473	1
proA	U00096-1	261503..262756	80.1321	-0.1984	-1.14743	0.0219176	0.0647397	1
yceH	U00096-1	1126157..1126804	20.5211	-0.197971	-1.14708	0.554649	0.718381	1
yijD	U00096-1	4161771..4162130	160.741	-0.197862	-1.147	0.0292047	0.0817619	1
aroE	U00096-1	complement(3430020..3430838)	38.7355	-0.19782	-1.14696	0.334719	0.529434	1
clpX	U00096-1	457426..458700	246.935	-0.197538	-1.14674	0.109799	0.240099	1
igaA	U00096-1	3526469..3528604	41.4399	-0.19677	-1.14613	0.0242423	0.0703157	1
yhfY	U00096-1	complement(3511060..3511422)	1.68162	-0.196726	-1.14609	0.728251	0.839992	1
ycgN	U00096-1	1228815..1229276	85.3626	-0.196225	-1.1457	0.271802	0.464769	1
yahH	U00096-1	339769..340089	0.982375	-0.196137	-1.14563	0.761627	0.862014	1
nadD	U00096-1	complement(669931..670572)	82.4413	-0.196024	-1.14554	0.0323115	0.0887443	1
yiaM	U00096-1	3744328..3744801	0.321956	-0.195631	-1.14523	0.840343	0.909413	1
ibaG	U00096-1	complement(3336549..3336803)	124.71	-0.194773	-1.14454	0.314644	0.508411	1
cusR	U00096-1	complement(594760..595443)	54.0822	-0.19467	-1.14446	0.335477	0.529785	1
yedP	U00096-1	2025511..2026326	5.37075	-0.193762	-1.14374	0.50654	0.679477	1
digH	U00096-1	complement(1567504..1568823)	13.3188	-0.193755	-1.14374	0.17703	0.344489	1
atpE	U00096-1	complement(3920950..3921189)	1216.74	-0.193601	-1.14361	0.192209	0.365882	1
ygbK	U00096-1	2862335..2863501	5.77659	-0.192998	-1.14314	0.548801	0.713934	1
mdh	U00096-1	complement(3383330..3384268)	101.857	-0.192123	-1.14244	0.0269725	0.0769	1
yijF	U00096-1	complement(4137040..4137657)	5.09959	-0.191896	-1.14226	0.604772	0.756245	1
hyfC	U00096-1	2603847..2604794	0.986575	-0.191823	-1.14221	0.655518	0.791446	1
yaiT_1	U00096-1	390251..391708	6.04558	-0.191743	-1.14214	0.304006	0.499208	1
yfeN	U00096-1	2525127..2525891	2.53121	-0.19106	-1.1416	0.542969	0.709747	1
priC	U00096-1	complement(490285..490812)	21.5727	-0.191051	-1.1416	0.214279	0.393676	1
clpS	U00096-1	922913..923233	48.7917	-0.190858	-1.14144	0.537895	0.704376	1
yfjS	U00096-1	2770681..2771124	2.12069	-0.190655	-1.14128	0.689496	0.81365	1
ybbO	U00096-1	complement(518340..519149)	32.9386	-0.189847	-1.14064	0.164498	0.326964	1
gltL	U00096-1	complement(684530..685255)	19.9239	-0.189275	-1.14019	0.538261	0.704442	1
gspF	U00096-1	3459817..3461013	3.17141	-0.18918	-1.14012	0.429961	0.618193	1
yneE	U00096-1	complement(1608108..1609022)	31.5497	-0.188668	-1.13971	0.0584056	0.144682	1
emrE	U00096-1	568315..568647	20.1262	-0.188613	-1.13967	0.559071	0.721677	1
gpsA	U00096-1	complement(3782642..3783661)	118.431	-0.188179	-1.13932	0.134032	0.280119	1
ubiV	U00096-1	3302489..3303367	3.28281	-0.187808	-1.13903	0.609977	0.758978	1
lsrG	U00096-1	1606999..1607289	1.72774	-0.186416	-1.13793	0.709478	0.827317	1
ybcM	U00096-1	571454..572251	3.99772	-0.18587	-1.1375	0.609804	0.758978	1
vsr	U00096-1	complement(2030448..2030918)	23.9241	-0.185832	-1.13747	0.228127	0.411121	1
yqiB	U00096-1	complement(3176858..3177280)	61.5798	-0.185503	-1.13721	0.175408	0.342693	1
ygdI	U00096-1	complement(2942918..2943145)	90.6869	-0.185224	-1.13699	0.187227	0.35948	1
secF	U00096-1	429505..430476	300.505	-0.184855	-1.1367	0.134847	0.281552	1
gmd	U00096-1	complement(2127193..2128314)	2.32181	-0.184587	-1.13649	0.460227	0.64334	1
secB	U00096-1	complement(3783661..3784128)	180.047	-0.184369	-1.13632	0.146438	0.299847	1
thiC	U00096-1	complement(4194204..4196099)	8.75223	-0.183229	-1.13542	0.554783	0.718381	1
ybjQ	U00096-1	904593..904916	22.1589	-0.183116	-1.13533	0.56603	0.728711	1
uhpC	U00096-1	complement(3847305..3848624)	22.3398	-0.182576	-1.13491	0.17712	0.344489	1
yddG	U00096-1	complement(1546288..1547169)	6.57845	-0.182277	-1.13467	0.35892	0.552624	1
ccmD	U00096-1	complement(2295377..2295586)	8.67813	-0.182099	-1.13453	0.532839	0.701997	1
ycjS	U00096-1	1376832..1377887	2.45674	-0.181531	-1.13409	0.622191	0.767254	1
torT	U00096-1	1056261..1057289	4.53716	-0.181163	-1.1338	0.537008	0.704088	1
thiP	U00096-1	complement(72911..74521)	11.4763	-0.181128	-1.13377	0.203545	0.381537	1
fixB	U00096-1	43188..44129	0.721947	-0.180747	-1.13347	0.731714	0.842421	1
glcF	U00096-1	complement(3124236..3125459)	3.60793	-0.180243	-1.13307	0.522811	0.692533	1
trkH	U00096-1	4033145..4034596	76.9481	-0.179688	-1.13264	0.153288	0.309784	1
yfcP	U00096-1	complement(2450051..2450590)	4.40789	-0.179635	-1.1326	0.506614	0.679477	1
ytfQ	U00096-1	4449962..4450918	3.2614	-0.179098	-1.13218	0.628769	0.771969	1
proB	U00096-1	260388..261491	118.071	-0.178828	-1.13196	0.0358593	0.0969562	1
mltD	U00096-1	complement(232597..233955)	962.035	-0.178445	-1.13166	0.145363	0.298207	1
yihS	U00096-1	complement(4070515..4071756)	8.85847	-0.177721	-1.1311	0.250909	0.438268	1
cueR	U00096-1	513993..514400	17.7442	-0.17772	-1.13109	0.577192	0.735308	1
orn	U00096-1	4391604..4392149	58.6891	-0.177643	-1.13103	0.34198	0.537591	1
hemG	U00096-1	4034608..4035153	90.9706	-0.177468	-1.1309	0.172674	0.338722	1
ydhW	U00096-1	complement(1751077..1751724)	2.67351	-0.17701	-1.13054	0.69924	0.820469	1
fadE	U00096-1	complement(240859..243303)	5.15511	-0.176955	-1.1305	0.606695	0.757715	1
lptD	U00096-1	complement(54755..57109)	175.821	-0.176505	-1.13014	0.151996	0.308019	1
lhr	U00096-1	1729087..1733703	16.3888	-0.176487	-1.13013	0.166212	0.329429	1
kbaZ	U00096-1	3278914..3280194	1.81366	-0.175633	-1.12946	0.484977	0.662441	1
ydcK	U00096-1	complement(1499469..1500449)	4.84437	-0.175622	-1.12945	0.537153	0.704088	1
caiT	U00096-1	complement(40417..41931)	1.12475	-0.1752	-1.12912	0.654414	0.790719	1
creC	U00096-1	4636696..4638120	9.58276	-0.174261	-1.12839	0.600531	0.753264	1
pflD	U00096-1	4143995..4146292	3.14077	-0.173823	-1.12804	0.599185	0.752228	1
ycfH	U00096-1	1156777..1157574	80.4675	-0.172838	-1.12727	0.178256	0.346233	1
yraR	U00096-1	complement(3298211..3298846)	10.0151	-0.172816	-1.12726	0.596785	0.751118	1
ygfK	U00096-1	3016060..3019158	1.8355	-0.172703	-1.12717	0.376642	0.568825	1
ptsI	U00096-1	2534066..2535793	337.4	-0.172307	-1.12686	0.161022	0.321674	1
ddpF	U00096-1	complement(1557112..1558038)	9.86244	-0.172297	-1.12685	0.301615	0.49631	1
yajG	U00096-1	complement(453589..454167)	145.222	-0.17223	-1.1268	0.174913	0.342033	1
ytjB	U00096-1	complement(4624145..4624789)	27.2384	-0.171839	-1.12649	0.230727	0.414089	1
yheO	U00096-1	complement(3475718..3476440)	55.7255	-0.171414	-1.12616	0.296122	0.49165	1
flgL	U00096-1	1140033..1140986	6.45105	-0.171022	-1.12586	0.330195	0.524185	1
rsmJ	U00096-1	complement(3642380..3643132)	23.6615	-0.170941	-1.12579	0.233321	0.417536	1
murJ	U00096-1	1127839..1129374	72.6795	-0.1707	-1.1256	0.174851	0.342033	1
murP	U00096-1	2546673..2548097	5.57369	-0.17053	-1.12547	0.569002	0.730805	1
acpP	U00096-1	1151615..1151851	3639.97	-0.170317	-1.12531	0.210288	0.38994	1
recB	U00096-1	complement(2952461..2956003)	46.6889	-0.170239	-1.12524	0.172042	0.337757	1
glnG	U00096-1	complement(4053869..4055278)	22.1602	-0.169754	-1.12487	0.3559	0.549923	1
dgcT	U00096-1	1092876..1094234	1.89455	-0.169509	-1.12468	0.496636	0.670984	1
tldE	U00096-1	4457959..4459311	67.9888	-0.169198	-1.12443	0.181253	0.350331	1
yceM	U00096-1	1126806..1127729	34.1549	-0.168613	-1.12398	0.381946	0.575037	1
xdhB	U00096-1	3002614..3003492	1.84489	-0.168543	-1.12392	0.683631	0.810156	1
mazF	U00096-1	complement(2910756..2911091)	27.7676	-0.168392	-1.12381	0.354816	0.549616	1
trmO	U00096-1	complement(218887..219594)	48.6348	-0.168388	-1.1238	0.365736	0.558995	1
napB	U00096-1	complement(2298269..2298718)	2.80304	-0.167231	-1.1229	0.727029	0.839029	1
ddpD	U00096-1	complement(1558031..1559017)	2.70995	-0.167045	-1.12276	0.640712	0.780458	1
yidF	U00096-1	complement(3855114..3855611)	29.1803	-0.166951	-1.12268	0.587148	0.742912	1
dmsA	U00096-1	940959..943403	4.85832	-0.166739	-1.12252	0.620303	0.766122	1
ygcW	U00096-1	complement(2899488..2900273)	0.23846	-0.166543	-1.12237	0.863462	0.925442	1
ilvC	U00096-1	3957970..3959445	12.256	-0.166502	-1.12233	0.243464	0.429671	1
ebgC	U00096-1	3225722..3226171	0.394004	-0.166429	-1.12228	0.852175	0.916849	1
tehA	U00096-1	1500573..1501565	13.5184	-0.166323	-1.12219	0.619251	0.76504	1
djlB	U00096-1	677415..678842	0.904589	-0.166177	-1.12208	0.717176	0.831412	1
cybB	U00096-1	1490902..1491432	20.9452	-0.165478	-1.12154	0.283971	0.478795	1
yieP	U00096-1	complement(3940635..3941327)	30.3372	-0.165192	-1.12132	0.238108	0.42245	1
paaJ	U00096-1	1460893..1462098	5.62027	-0.164063	-1.12044	0.611723	0.759872	1
thiF	U00096-1	complement(4192821..4193576)	4.03218	-0.163957	-1.12036	0.661847	0.795278	1
fetA	U00096-1	515919..516596	3.20346	-0.163185	-1.11976	0.543486	0.710209	1
sohB	U00096-1	1329332..1330381	39.7337	-0.16304	-1.11964	0.337945	0.532404	1
polA	U00096-1	4046966..4049752	60.0106	-0.161962	-1.11881	0.193754	0.367631	1
lpxL	U00096-1	complement(1115662..1116582)	117.492	-0.161614	-1.11854	0.199252	0.375271	1
intF	U00096-1	complement(295696..297096)	27.6099	-0.161597	-1.11852	0.353306	0.54806	1
argG	U00096-1	3318637..3319980	49.9987	-0.161314	-1.11831	0.207799	0.386973	1
recD	U00096-1	complement(2950635..2952461)	31.4975	-0.160885	-1.11797	0.0759038	0.179631	1
uvrY	U00096-1	complement(1994703..1995359)	88.9555	-0.160215	-1.11745	0.0766726	0.180827	1
yfdH	U00096-1	2468214..2469134	56.2076	-0.160011	-1.1173	0.0808525	0.188266	1
pal	U00096-1	779067..779588	559.687	-0.159864	-1.11718	0.195916	0.370572	1
wecB	U00096-1	3970133..3971263	120.494	-0.159312	-1.11675	0.0609471	0.149529	1
ygjI	U00096-1	3226234..3227667	0.395208	-0.158835	-1.11639	0.781562	0.874509	1
apaH	U00096-1	complement(50380..51222)	72.4864	-0.158573	-1.11618	0.0783616	0.183787	1
insK	U00096-1	3721198..3722049	5.72805	-0.158522	-1.11614	0.505609	0.679477	1
rho	U00096-1	3966417..3967676	817.204	-0.158388	-1.11604	0.196505	0.370872	1
yggS	U00096-1	3095098..3095802	39.2697	-0.157907	-1.11567	0.24544	0.431931	1
dnaQ	U00096-1	236067..236798	40.925	-0.157789	-1.11558	0.2423	0.428313	1
nfeF	U00096-1	complement(3215727..3216491)	78.7021	-0.157754	-1.11555	0.0803797	0.187265	1
wecH	U00096-1	3725887..3726882	3.44968	-0.157469	-1.11533	0.541547	0.708315	1
acpT	U00096-1	3612969..3613556	62.0267	-0.157317	-1.11521	0.437158	0.624819	1
rng	U00096-1	complement(3396326..3397795)	80.7356	-0.156941	-1.11492	0.211441	0.39127	1
csgE	U00096-1	complement(1102152..1102541)	0.985545	-0.156267	-1.1144	0.790954	0.878726	1
nrfE	U00096-1	4291512..4293170	1.46645	-0.155771	-1.11402	0.507423	0.679849	1
mlaD	U00096-1	complement(3337910..3338461)	137.468	-0.15569	-1.11395	0.221809	0.403415	1
ftsZ	U00096-1	105305..106456	354.475	-0.15519	-1.11357	0.20787	0.386973	1
idnK	U00096-1	4494623..4495186	0.672515	-0.155034	-1.11345	0.801884	0.88611	1
glmU	U00096-1	complement(3913830..3915200)	552.177	-0.154854	-1.11331	0.20719	0.386038	1
dcuA	U00096-1	complement(4365472..4366773)	60.6167	-0.154641	-1.11314	0.224209	0.406758	1
yhhW	U00096-1	complement(3578950..3579645)	17.783	-0.154283	-1.11287	0.650045	0.787412	1
ygcR	U00096-1	complement(2895776..2896555)	2.1976	-0.153742	-1.11245	0.695679	0.818501	1
tcyL	U00096-1	complement(1997811..1998479)	15.7293	-0.153387	-1.11218	0.325116	0.518396	1
pqiB	U00096-1	1013259..1014899	56.8238	-0.152134	-1.11121	0.0800946	0.186702	1
rsmA	U00096-1	complement(51609..52430)	151.595	-0.151991	-1.1111	0.225573	0.408211	1
tsaD	U00096-1	complement(3209530..3210543)	115.336	-0.151296	-1.11057	0.228446	0.411525	1
rimJ	U00096-1	1125562..1126146	25.7823	-0.150804	-1.11019	0.62445	0.769057	1
ftsN	U00096-1	complement(4122380..4123339)	139.425	-0.150766	-1.11016	0.0763466	0.180286	1
ydhP	U00096-1	complement(1736121..1737290)	33.6311	-0.150285	-1.10979	0.385232	0.577982	1
rbbA	U00096-1	complement(3626803..3629538)	4.58275	-0.15011	-1.10965	0.66203	0.795278	1
gluQ	U00096-1	complement(159186..160112)	37.6566	-0.149823	-1.10943	0.420383	0.610934	1
ydaU	U00096-1	1421119..1421976	2.2731	-0.149196	-1.10895	0.603648	0.755865	1
yfiF	U00096-1	complement(2717491..2718528)	194.693	-0.149165	-1.10893	0.229793	0.413008	1
ybhQ	U00096-1	824630..825040	30.484	-0.148639	-1.10852	0.661172	0.795278	1
hyfD	U00096-1	2604811..2606250	1.04571	-0.148554	-1.10846	0.706777	0.826129	1
yiaT	U00096-1	complement(3751128..3751868)	2.61834	-0.148529	-1.10844	0.598974	0.75218	1
mdtL	U00096-1	3891615..3892790	9.01587	-0.147613	-1.10774	0.342512	0.537651	1
ybhM	U00096-1	820793..821506	2.20031	-0.146946	-1.10722	0.70335	0.823734	1
rsgA	U00096-1	complement(4390457..4391509)	125.92	-0.146676	-1.10702	0.0847679	0.195705	1
yejA	U00096-1	2272364..2274178	14.4144	-0.146176	-1.10663	0.284709	0.479295	1
fliH	U00096-1	2015868..2016554	2.23519	-0.146059	-1.10654	0.708741	0.82715	1
rutB	U00096-1	complement(1072171..1072863)	3.02744	-0.146017	-1.10651	0.60083	0.75333	1
glmS	U00096-1	complement(3911839..3913668)	564.44	-0.144742	-1.10553	0.237868	0.422196	1
tatC	U00096-1	4022736..4023512	196.185	-0.143904	-1.10489	0.249031	0.436306	1
fldA	U00096-1	complement(710935..711465)	339.375	-0.143737	-1.10476	0.248034	0.43521	1
fryC	U00096-1	complement(2506647..2507894)	1.75386	-0.143635	-1.10468	0.678482	0.806347	1
ypeA	U00096-1	complement(2551713..2552138)	49.928	-0.143485	-1.10457	0.304751	0.499301	1
trmH	U00096-1	3824515..3825204	126.967	-0.140621	-1.10238	0.107143	0.235714	1
sapD	U00096-1	complement(1352636..1353628)	37.7051	-0.140546	-1.10232	0.434136	0.621932	1
ilvI	U00096-1	85630..87354	6.04883	-0.140529	-1.10231	0.367391	0.559914	1
ycbF	U00096-1	1003947..1004657	8.50354	-0.140112	-1.10199	0.426252	0.615713	1
ariR	U00096-1	1216369..1216635	3.08072	-0.140092	-1.10198	0.770552	0.86827	1
gltF	U00096-1	3361176..3361940	3.44341	-0.14009	-1.10197	0.697298	0.819076	1
trpC	U00096-1	complement(1318427..1319788)	15.663	-0.13959	-1.10159	0.317849	0.510745	1
flgJ	U00096-1	1137371..1138312	2.79102	-0.139479	-1.10151	0.696598	0.818745	1
yfbL	U00096-1	2385860..2386831	0.841038	-0.139423	-1.10146	0.77221	0.869011	1
ahpF	U00096-1	639753..641318	61.4376	-0.138787	-1.10098	0.109385	0.239313	1
yhcC	U00096-1	complement(3353121..3354050)	2.38719	-0.138763	-1.10096	0.597057	0.751118	1
yciU	U00096-1	complement(1306821..1307150)	70.6907	-0.138609	-1.10084	0.315932	0.509737	1
rutG	U00096-1	complement(1068511..1069839)	3.71643	-0.13859	-1.10083	0.527755	0.697559	1
rodZ	U00096-1	complement(2641831..2642844)	147.026	-0.138241	-1.10056	0.102288	0.227802	1
ftsW	U00096-1	98403..99647	76.2921	-0.137564	-1.10005	0.113045	0.245712	1
pdhR	U00096-1	122092..122856	478.689	-0.137413	-1.09993	0.265172	0.456848	1
thiQ	U00096-1	complement(72229..72927)	17.6689	-0.137166	-1.09974	0.68797	0.813034	1
ubiT	U00096-1	complement(3300752..3301276)	40.4068	-0.137148	-1.09973	0.386933	0.579732	1
tolC	U00096-1	3178115..3179596	216.116	-0.136787	-1.09945	0.359047	0.552624	1
gsk	U00096-1	500125..501429	100.028	-0.136461	-1.09921	0.109046	0.238933	1
ribB	U00096-1	complement(3183813..3184466)	96.4369	-0.136248	-1.09904	0.288592	0.483025	1
yagK	U00096-1	complement(292322..292948)	4.96278	-0.135596	-1.09855	0.713921	0.830074	1
helD	U00096-1	1024471..1026525	35.1548	-0.135352	-1.09836	0.289012	0.48317	1
cycA	U00096-1	4429864..4431276	62.7409	-0.135215	-1.09826	0.285863	0.480318	1
bdcR	U00096-1	4474124..4474717	11.9289	-0.134869	-1.09799	0.672598	0.802207	1
lrhA	U00096-1	complement(2405703..2406641)	28.5526	-0.134211	-1.09749	0.324874	0.518201	1
cpoB	U00096-1	779598..780389	246.665	-0.134122	-1.09742	0.280439	0.473943	1
selB	U00096-1	complement(3758017..3759861)	49.6598	-0.133855	-1.09722	0.123901	0.263381	1
yhdP	U00096-1	complement(3392458..3396258)	25.3546	-0.133768	-1.09716	0.122766	0.261554	1
fdhD	U00096-1	4086016..4086849	20.8059	-0.133711	-1.09711	0.350781	0.545897	1
spoT	U00096-1	3822400..3824508	312.196	-0.133649	-1.09706	0.276621	0.470602	1
yicR	U00096-1	complement(3811891..3812559)	5.63439	-0.133294	-1.0968	0.597247	0.751118	1
paaK	U00096-1	1462125..1463438	6.37273	-0.13314	-1.09668	0.66156	0.795278	1
ddpB	U00096-1	complement(1559907..1560929)	1.88858	-0.132404	-1.09612	0.696271	0.818745	1
rsmH	U00096-1	90094..91035	130.02	-0.132045	-1.09585	0.292507	0.487742	1
yhaC	U00096-1	3268415..3269602	0.538878	-0.132025	-1.09583	0.80264	0.886495	1
yieE	U00096-1	3893881..3894630	26.824	-0.131823	-1.09568	0.34871	0.543843	1
prkB	U00096-1	3484490..3485359	30.5285	-0.131507	-1.09544	0.335135	0.529785	1
pcm	U00096-1	complement(2868893..2869519)	63.4455	-0.131332	-1.0953	0.428765	0.617144	1
proP	U00096-1	4330502..4332004	488.559	-0.130644	-1.09478	0.287323	0.482387	1
moaE	U00096-1	819295..819747	19.6425	-0.130365	-1.09457	0.459122	0.642475	1
yjgR	U00096-1	complement(4488561..4490063)	7.49712	-0.13003	-1.09432	0.397175	0.588583	1
hisS	U00096-1	complement(2639301..2640575)	286.638	-0.129716	-1.09408	0.292886	0.488143	1
tyrS	U00096-1	complement(1715948..1717222)	240.987	-0.129643	-1.09402	0.293959	0.48875	1
ytfT	U00096-1	4452571..4453596	1.04611	-0.12963	-1.09401	0.781725	0.874509	1
mprA	U00096-1	2810770..2811300	180.886	-0.129035	-1.09356	0.306976	0.501036	1
cynX	U00096-1	359992..361146	2.99026	-0.129013	-1.09355	0.590879	0.746328	1
yeaV	U00096-1	1883188..1884633	1.33712	-0.128473	-1.09314	0.653109	0.789802	1
mgtT	U00096-1	1622741..1622845	2.17675	-0.128437	-1.09311	0.878281	0.935524	1
yojI	U00096-1	complement(2306972..2308615)	101.749	-0.128409	-1.09309	0.302735	0.497498	1
pqiA	U00096-1	1012001..1013254	64.015	-0.128001	-1.09278	0.313965	0.507616	1
ychO	U00096-1	1273784..1275178	16.5221	-0.12775	-1.09259	0.356129	0.550081	1
mdtG	U00096-1	complement(1114264..1115490)	18.4026	-0.127551	-1.09244	0.357878	0.551802	1
rarA	U00096-1	937994..939337	83.8925	-0.12735	-1.09229	0.311108	0.504899	1
alpA	U00096-1	2758644..2758856	1.08805	-0.12713	-1.09212	0.874099	0.932472	1
lldR	U00096-1	3779054..3779830	6.85054	-0.127023	-1.09204	0.570809	0.732044	1
pepA	U00096-1	complement(4484440..4485951)	105.019	-0.12694	-1.09197	0.308847	0.502975	1
yfcJ	U00096-1	complement(2438942..2440120)	22.6458	-0.126857	-1.09191	0.35229	0.547345	1
lspA	U00096-1	25207..25701	181.62	-0.12675	-1.09183	0.3168	0.51052	1
essQ	U00096-1	complement(1640370..1640585)	2.64429	-0.126715	-1.0918	0.832953	0.904569	1
holA	U00096-1	complement(670574..671605)	93.7188	-0.126653	-1.09176	0.143894	0.295892	1
yaeH	U00096-1	complement(183709..184095)	24.3618	-0.125074	-1.09056	0.505324	0.679477	1
mraZ	U00096-1	89634..90092	238.305	-0.125061	-1.09055	0.320245	0.513351	1
ftsL	U00096-1	91032..91397	57.4041	-0.124926	-1.09045	0.371778	0.565212	1
aroG	U00096-1	785633..786685	26.7505	-0.124552	-1.09017	0.358394	0.552403	1
rpoZ	U00096-1	3822106..3822381	515.558	-0.123656	-1.08949	0.144725	0.297179	1
yiaF	U00096-1	complement(3718334..3719044)	145.64	-0.123598	-1.08945	0.326812	0.520336	1
livF	U00096-1	complement(3592724..3593437)	5.35959	-0.123045	-1.08903	0.577365	0.735308	1
yjhG	U00096-1	complement(4522127..4524094)	7.42122	-0.122977	-1.08898	0.684155	0.810222	1
lpxP	U00096-1	2495645..2496565	119.175	-0.122896	-1.08892	0.328961	0.522991	1
ftsK	U00096-1	933224..937213	115.439	-0.122483	-1.08861	0.319757	0.512928	1
yraH	U00096-1	3287426..3288010	3.45398	-0.122329	-1.08849	0.689724	0.813698	1
creB	U00096-1	4636007..4636696	23.7928	-0.122077	-1.0883	0.690911	0.814265	1
dacA	U00096-1	complement(662752..663963)	212.922	-0.12207	-1.0883	0.324019	0.517407	1
hyaC	U00096-1	1035066..1035773	2.54688	-0.121716	-1.08803	0.678164	0.80619	1
rhaT	U00096-1	complement(4099491..4100525)	3.48443	-0.12164	-1.08797	0.609598	0.758978	1
rpoE	U00096-1	complement(2709437..2710012)	102.768	-0.121453	-1.08783	0.178608	0.346451	1
hcp	U00096-1	complement(912162..913814)	2.76812	-0.121122	-1.08758	0.670955	0.801991	1
rdgC	U00096-1	complement(409108..410019)	137.31	-0.120818	-1.08735	0.156809	0.315725	1
wzzB	U00096-1	complement(2097321..2098301)	166.345	-0.120777	-1.08732	0.332626	0.527468	1
folP	U00096-1	complement(3324063..3324911)	39.8806	-0.120734	-1.08729	0.520091	0.690224	1
yhhL	U00096-1	3604979..3605248	26.6867	-0.12035	-1.087	0.709646	0.827317	1
fumE	U00096-1	complement(3074686..3075195)	38.9317	-0.120037	-1.08676	0.394061	0.584767	1
modE	U00096-1	complement(793856..794644)	35.9901	-0.119713	-1.08652	0.377007	0.569178	1
pdeK	U00096-1	complement(3683630..3685618)	36.9295	-0.119544	-1.08639	0.348693	0.543843	1
wecF	U00096-1	3977525..3978604	34.8126	-0.11894	-1.08594	0.516815	0.687347	1
ybgE	U00096-1	774309..774602	18.5163	-0.118753	-1.0858	0.60383	0.755874	1
fliM	U00096-1	2020087..2021091	3.23133	-0.118607	-1.08569	0.771519	0.868886	1
yegH	U00096-1	2137902..2139485	11.7739	-0.11733	-1.08473	0.408529	0.599682	1
ddpA	U00096-1	complement(1560931..1562481)	2.76584	-0.116723	-1.08427	0.681886	0.809286	1
wecC	U00096-1	3971260..3972522	106.991	-0.116694	-1.08425	0.170092	0.335017	1
hofN	U00096-1	complement(3521433..3521972)	2.63607	-0.116602	-1.08418	0.779785	0.873014	1
pitB	U00096-1	complement(3134872..3136371)	1.76546	-0.116305	-1.08396	0.748557	0.852774	1
fdx	U00096-1	complement(2656748..2657083)	349.384	-0.116	-1.08373	0.355674	0.549866	1
cbpM	U00096-1	complement(1062550..1062855)	10.8707	-0.115876	-1.08363	0.660889	0.795278	1
rnb	U00096-1	complement(1346978..1348912)	283.558	-0.115738	-1.08353	0.346592	0.542095	1
cutC	U00096-1	complement(1958520..1959266)	45.7098	-0.115389	-1.08327	0.536691	0.704088	1
ribC	U00096-1	complement(1742601..1743242)	48.4901	-0.115291	-1.08319	0.533847	0.702472	1
yfiC	U00096-1	complement(2712027..2712764)	35.4538	-0.114957	-1.08294	0.400122	0.590734	1
alkB	U00096-1	complement(2308691..2309341)	10.7364	-0.114683	-1.08274	0.719042	0.83313	1
wzc	U00096-1	complement(2133490..2135652)	1.65801	-0.114417	-1.08254	0.633236	0.775264	1
raiA	U00096-1	2737154..2737495	909.48	-0.114283	-1.08244	0.521132	0.691184	1
intR	U00096-1	complement(1412000..1413235)	1.17576	-0.114227	-1.0824	0.785112	0.876268	1
yejE	U00096-1	2275273..2276298	12.0514	-0.114123	-1.08232	0.737297	0.845555	1
ampC	U00096-1	complement(4377811..4378944)	14.9012	-0.11397	-1.0822	0.706376	0.825943	1
nlpC	U00096-1	complement(1792267..1792731)	17.8778	-0.113832	-1.0821	0.709364	0.827317	1
malY	U00096-1	1700957..1702129	13.4176	-0.113531	-1.08187	0.713051	0.829951	1
pmrD	U00096-1	complement(2373272..2373538)	32.6855	-0.113455	-1.08182	0.557382	0.720284	1
agaS	U00096-1	3281976..3283130	1.90678	-0.113267	-1.08167	0.672186	0.802207	1
ymjC	U00096-1	complement(1390680..1390862)	1.37369	-0.112936	-1.08143	0.884032	0.93846	1
xseB	U00096-1	complement(441101..441343)	211.062	-0.112909	-1.08141	0.384368	0.577307	1
truD	U00096-1	complement(2870255..2871304)	71.1596	-0.112817	-1.08134	0.376132	0.568647	1
kdpC	U00096-1	complement(724407..724979)	15.8017	-0.112489	-1.08109	0.552341	0.716609	1
amiC	U00096-1	complement(2947757..2949010)	102.569	-0.11189	-1.08064	0.189197	0.3623	1
lgoD	U00096-1	4595990..4597012	2.64541	-0.111705	-1.0805	0.77673	0.871164	1
grxC	U00096-1	complement(3784191..3784442)	153.888	-0.111288	-1.08019	0.512369	0.683666	1
sgcR	U00096-1	complement(4526106..4526888)	3.48553	-0.110732	-1.07978	0.768453	0.867705	1
pgpA	U00096-1	436589..437107	75.5823	-0.1107	-1.07975	0.503843	0.678244	1
rhsB	U00096-1	3619192..3623427	8.05299	-0.110684	-1.07974	0.553893	0.718168	1
tdk	U00096-1	1293527..1294144	35.0302	-0.110444	-1.07956	0.428447	0.617144	1
maeB	U00096-1	complement(2576098..2578377)	20.1559	-0.110168	-1.07935	0.399137	0.589564	1
malF	U00096-1	complement(4243531..4245075)	2.56794	-0.110148	-1.07934	0.613064	0.760682	1
garR	U00096-1	complement(3271867..3272751)	3.52886	-0.110048	-1.07926	0.771899	0.868886	1
yigL	U00096-1	4010200..4011000	42.1114	-0.109601	-1.07893	0.563592	0.726218	1
hypT	U00096-1	complement(4557378..4558289)	12.0305	-0.109273	-1.07868	0.478853	0.65668	1
envR	U00096-1	complement(3412803..3413465)	1.53099	-0.109052	-1.07852	0.766047	0.866106	1
yraN	U00096-1	3295394..3295789	30.8161	-0.109039	-1.07851	0.746637	0.85148	1
yihX	U00096-1	4075553..4076152	30.1264	-0.108739	-1.07829	0.445967	0.632418	1
rhaB	U00096-1	complement(4095979..4097448)	1.1213	-0.10858	-1.07817	0.795735	0.881782	1
yrbL	U00096-1	3348452..3349084	212.549	-0.10857	-1.07816	0.201667	0.378998	1
narK	U00096-1	1277957..1279348	3.65301	-0.108568	-1.07816	0.641891	0.781456	1
garK	U00096-1	complement(3270625..3271770)	4.04961	-0.108334	-1.07798	0.730585	0.84162	1
acnB	U00096-1	131615..134212	149.972	-0.108184	-1.07787	0.380153	0.573131	1
mobB	U00096-1	complement(4040906..4041433)	12.3746	-0.107974	-1.07771	0.737398	0.845555	1
elfA	U00096-1	997868..998407	2.34409	-0.107903	-1.07766	0.810169	0.891412	1
ybgC	U00096-1	774752..775156	114.599	-0.107384	-1.07727	0.410906	0.601748	1
insF4	U00096-1	complement(1094275..1095141)	5.6752	-0.10688	-1.0769	0.626463	0.770227	1
hicA	U00096-1	1509286..1509462	12.6775	-0.106807	-1.07684	0.725007	0.837585	1
bamB	U00096-1	complement(2637474..2638652)	285.002	-0.106348	-1.0765	0.388908	0.58041	1
prpD	U00096-1	351215..352666	2.8206	-0.106147	-1.07635	0.71546	0.830752	1
metR	U00096-1	complement(4011863..4012816)	27.62	-0.10561	-1.07595	0.439378	0.626962	1
ycgM	U00096-1	1228079..1228738	39.6583	-0.105341	-1.07575	0.440837	0.628013	1
fsr	U00096-1	complement(503476..504696)	8.8609	-0.105338	-1.07575	0.496448	0.670938	1
folC	U00096-1	complement(2431674..2432942)	113.399	-0.105293	-1.07571	0.214167	0.393676	1
dedA	U00096-1	complement(2434082..2434741)	149.537	-0.105053	-1.07553	0.225017	0.407714	1
nrdD	U00096-1	complement(4460522..4462660)	15.4491	-0.104994	-1.07549	0.585511	0.741704	1
wcaK	U00096-1	complement(2117124..2118404)	3.62722	-0.104818	-1.07536	0.712812	0.829895	1
yfdE	U00096-1	complement(2488023..2489168)	1.19145	-0.104492	-1.07512	0.842146	0.910456	1
wecE	U00096-1	3975146..3976276	71.6423	-0.104421	-1.07506	0.411358	0.602005	1
yjcO	U00096-1	complement(4296436..4297125)	21.5981	-0.104403	-1.07505	0.735163	0.844602	1
napC	U00096-1	complement(2297657..2298259)	8.10929	-0.104394	-1.07504	0.627022	0.770478	1
allD	U00096-1	complement(545314..546363)	0.745992	-0.10404	-1.07478	0.835708	0.906438	1
rlmA	U00096-1	complement(1906251..1907060)	78.3697	-0.103781	-1.07459	0.418876	0.60989	1
hyaD	U00096-1	1035770..1036357	4.05551	-0.101633	-1.07299	0.688225	0.813034	1
eutP	U00096-1	complement(2574978..2575457)	0.578532	-0.101479	-1.07287	0.893993	0.942587	1
ycdY	U00096-1	1099640..1100194	57.1632	-0.101289	-1.07273	0.598896	0.75218	1
paaI	U00096-1	1460471..1460893	3.10827	-0.101148	-1.07263	0.812391	0.892559	1
rpe	U00096-1	complement(3514382..3515059)	84.589	-0.100764	-1.07234	0.266128	0.458133	1
yoaE	U00096-1	complement(1900029..1901585)	15.221	-0.100577	-1.0722	0.466378	0.647277	1
frdA	U00096-1	complement(4380510..4382318)	10.4506	-0.100401	-1.07207	0.479097	0.65668	1
sanA	U00096-1	2232878..2233597	27.2447	-0.100329	-1.07202	0.477799	0.656083	1
yidR	U00096-1	complement(3868062..3869309)	23.6952	-0.100327	-1.07202	0.457781	0.642365	1
hslO	U00096-1	3529774..3530652	70.6449	-0.100303	-1.072	0.26462	0.456078	1
uidA	U00096-1	complement(1694260..1696071)	1.77622	-0.0998113	-1.07163	0.795263	0.881782	1
mlaA	U00096-1	complement(2464252..2465007)	143.362	-0.0997755	-1.07161	0.428022	0.616835	1
gloA	U00096-1	1727837..1728244	49.4347	-0.0995669	-1.07145	0.479049	0.65668	1
ppiB	U00096-1	complement(553943..554437)	368.943	-0.0995127	-1.07141	0.42384	0.613625	1
ppk	U00096-1	2623044..2625110	43.2619	-0.099436	-1.07135	0.253983	0.442129	1
ybaB	U00096-1	494076..494405	105.338	-0.0993648	-1.0713	0.61018	0.759013	1
xdhD	U00096-1	3021316..3024186	3.19039	-0.0993113	-1.07126	0.554039	0.718168	1
ybcL	U00096-1	570893..571444	1.95297	-0.0986316	-1.07076	0.795492	0.881782	1
idnR	U00096-1	complement(4490141..4491139)	4.68164	-0.0981266	-1.07038	0.730281	0.84162	1
yajD	U00096-1	430605..430952	72.112	-0.0978109	-1.07015	0.476099	0.65439	1
patD	U00096-1	1515578..1517002	5.89649	-0.0977759	-1.07012	0.749951	0.854052	1
sapC	U00096-1	complement(1353628..1354518)	24.9798	-0.0977473	-1.0701	0.522946	0.692533	1
ygaM	U00096-1	2800146..2800475	27.2217	-0.0974707	-1.0699	0.615515	0.762158	1
lysR	U00096-1	2979021..2979956	10.6449	-0.0971705	-1.06967	0.537181	0.704088	1
ileS	U00096-1	22391..25207	286.164	-0.0971572	-1.06966	0.428607	0.617144	1
atpH	U00096-1	complement(3919870..3920403)	778.01	-0.0968271	-1.06942	0.43194	0.620287	1
bisC	U00096-1	complement(3714061..3716394)	31.1569	-0.096692	-1.06932	0.448758	0.634556	1
manY	U00096-1	1903082..1903882	20.1462	-0.0963893	-1.06909	0.753786	0.855814	1
yeeR	U00096-1	2074779..2076311	5.66853	-0.0956711	-1.06856	0.611745	0.759872	1
ravA	U00096-1	complement(3929597..3931093)	15.1716	-0.0955078	-1.06844	0.491224	0.66794	1
lfgA	U00096-1	2775919..2776377	3.0283	-0.0951696	-1.06819	0.850571	0.916372	1
ortT	U00096-1	1517389..1517562	32.5099	-0.0946195	-1.06778	0.627823	0.771244	1
yghB	U00096-1	3153563..3154222	45.7091	-0.0946131	-1.06778	0.483017	0.660803	1
asnS	U00096-1	complement(987585..988985)	553.761	-0.0945281	-1.06772	0.441278	0.628435	1
zapA	U00096-1	3055612..3055941	237.239	-0.0942417	-1.0675	0.458998	0.642475	1
ispH	U00096-1	26277..27227	145.83	-0.0942159	-1.06749	0.267284	0.459757	1
cspB	U00096-1	complement(1641339..1641554)	796.582	-0.0940451	-1.06736	0.768947	0.86796	1
rhlB	U00096-1	complement(3964365..3965630)	336.474	-0.0938076	-1.06718	0.446353	0.632759	1
yrdD	U00096-1	complement(3431420..3431962)	46.9765	-0.0934504	-1.06692	0.495443	0.669997	1
murQ	U00096-1	2545773..2546669	4.13087	-0.0925664	-1.06627	0.698613	0.820067	1
yfbS	U00096-1	complement(2409520..2411352)	11.5607	-0.0923832	-1.06613	0.509132	0.680814	1
ydcO	U00096-1	complement(1504905..1506080)	4.40625	-0.0920868	-1.06591	0.682397	0.809465	1
yihI	U00096-1	4051347..4051856	165.89	-0.0920518	-1.06589	0.293038	0.48821	1
fabI	U00096-1	complement(1350251..1351039)	535.223	-0.0913809	-1.06539	0.458214	0.642365	1
cspA	U00096-1	3720049..3720261	9865.57	-0.0910757	-1.06516	0.622701	0.767339	1
ydbL	U00096-1	1445880..1446206	7.87534	-0.0907054	-1.06489	0.727683	0.839559	1
accA	U00096-1	208621..209580	261.025	-0.0905327	-1.06476	0.464738	0.647277	1
yjeH	U00096-1	complement(4369156..4370412)	9.15797	-0.0899896	-1.06436	0.556944	0.72	1
yniA	U00096-1	1807796..1808656	13.8931	-0.0898502	-1.06426	0.790088	0.878443	1
ymjA	U00096-1	complement(1357423..1357668)	52.4693	-0.0896387	-1.0641	0.790295	0.878443	1
rnhA	U00096-1	complement(235535..236002)	33.1607	-0.0895758	-1.06406	0.773834	0.869713	1
hchA	U00096-1	2035835..2036686	9.31148	-0.0895035	-1.064	0.769235	0.86796	1
yhiJ	U00096-1	complement(3630968..3632590)	0.750003	-0.0888451	-1.06352	0.845286	0.912715	1
rcsF	U00096-1	complement(219591..219995)	62.1708	-0.0887752	-1.06347	0.517746	0.688094	1
mak	U00096-1	410144..411052	3.91009	-0.0887613	-1.06346	0.711762	0.828895	1
ytfP	U00096-1	4447894..4448235	74.8203	-0.0881808	-1.06303	0.519999	0.690224	1
pepT	U00096-1	1185844..1187070	19.669	-0.0877777	-1.06273	0.524441	0.693824	1
pdxY	U00096-1	complement(1715026..1715889)	51.2882	-0.0876576	-1.06264	0.503588	0.678244	1
fetB	U00096-1	516583..517362	5.04734	-0.0872158	-1.06232	0.689206	0.81365	1
crl_2	U00096-1	258676..259006	30.2749	-0.0870551	-1.0622	0.642656	0.781949	1
aldA	U00096-1	1488232..1489671	15.5446	-0.0869426	-1.06212	0.531768	0.700798	1
entC	U00096-1	624885..626060	86.6696	-0.0863367	-1.06167	0.493794	0.668952	1
ylbE	U00096-1	548357..549616	2.42437	-0.0856934	-1.0612	0.819054	0.897098	1
ycaD	U00096-1	945871..947019	46.76	-0.0855844	-1.06112	0.50879	0.680814	1
yhbY	U00096-1	3327790..3328083	585.754	-0.0854477	-1.06102	0.492714	0.668952	1
aceE	U00096-1	123017..125680	2118.08	-0.085095	-1.06076	0.486605	0.663414	1
allS	U00096-1	complement(531295..532221)	1.65526	-0.0849401	-1.06064	0.831681	0.90364	1
acpS	U00096-1	complement(2700618..2700998)	25.2525	-0.0841805	-1.06009	0.652113	0.789257	1
rutF	U00096-1	complement(1069860..1070354)	1.9022	-0.0839359	-1.05991	0.847707	0.914647	1
cpdA	U00096-1	complement(3176006..3176833)	100.788	-0.0832295	-1.05939	0.512186	0.683666	1
ybiY	U00096-1	complement(862612..863511)	1.74298	-0.08268	-1.05898	0.836248	0.906787	1
insQ	U00096-1	1503657..1504865	18.4629	-0.0824604	-1.05882	0.553508	0.717909	1
idnT	U00096-1	complement(4491206..4492525)	3.10662	-0.0823691	-1.05876	0.701758	0.822979	1
tatA	U00096-1	4021945..4022214	254.207	-0.0823617	-1.05875	0.519904	0.690224	1
ygbM	U00096-1	2864236..2865012	3.64202	-0.082337	-1.05873	0.825771	0.90037	1
pdeG	U00096-1	1217328..1218851	2.07669	-0.0821554	-1.0586	0.817415	0.895755	1
yibN	U00096-1	complement(3784584..3785015)	255.146	-0.0819139	-1.05842	0.515123	0.685936	1
queF	U00096-1	2925348..2926196	33.9227	-0.0818624	-1.05838	0.545764	0.711221	1
narU	U00096-1	complement(1542672..1544060)	1.38395	-0.0816522	-1.05823	0.766253	0.866106	1
hypE	U00096-1	2853254..2854264	12.8127	-0.0816184	-1.0582	0.808298	0.890029	1
yjeO	U00096-1	4385704..4386018	13.2049	-0.0813426	-1.058	0.780372	0.873446	1
rsfS	U00096-1	complement(668719..669036)	285.178	-0.0809174	-1.05769	0.353064	0.54806	1
mngR	U00096-1	complement(765153..765875)	8.85987	-0.0808861	-1.05767	0.806523	0.888976	1
tamB	U00096-1	4444112..4447891	24.9086	-0.0806997	-1.05753	0.353186	0.54806	1
tolA	U00096-1	776342..777607	116.689	-0.0804258	-1.05733	0.342318	0.537651	1
mdtI	U00096-1	complement(1672820..1673149)	14.0103	-0.0798909	-1.05694	0.779252	0.872839	1
amyA	U00096-1	2006156..2007643	10.7482	-0.079155	-1.0564	0.79746	0.882832	1
tamA	U00096-1	4442382..4444115	27.4501	-0.0785335	-1.05594	0.547275	0.712163	1
degS	U00096-1	3382200..3383267	35.8694	-0.0777396	-1.05536	0.655744	0.791446	1
atpC	U00096-1	complement(3915553..3915972)	940.53	-0.0776969	-1.05533	0.52849	0.698119	1
ymfN	U00096-1	1204170..1205537	1.68166	-0.0772892	-1.05503	0.777165	0.871256	1
cobC	U00096-1	complement(669296..669907)	36.5476	-0.0772344	-1.05499	0.578967	0.736636	1
yadE	U00096-1	145081..146310	17.3814	-0.0769955	-1.05482	0.581959	0.73936	1
shiA	U00096-1	2053643..2054959	20.1378	-0.0764317	-1.05441	0.575908	0.734896	1
sucA	U00096-1	758706..761507	26.8632	-0.0761528	-1.0542	0.550332	0.715069	1
pspF	U00096-1	complement(1366935..1367912)	3.3655	-0.0761503	-1.0542	0.774095	0.869781	1
cdh	U00096-1	4109930..4110685	17.1817	-0.0759978	-1.05409	0.823404	0.899144	1
gpp	U00096-1	complement(3962745..3964229)	132.667	-0.0751824	-1.05349	0.545234	0.711221	1
ygeY	U00096-1	3008764..3009975	1.94848	-0.0751191	-1.05345	0.773816	0.869713	1
yfjJ	U00096-1	2760547..2761173	0.539086	-0.0750315	-1.05338	0.905595	0.949248	1
punC	U00096-1	1739911..1741122	121.66	-0.0746129	-1.05308	0.378333	0.570783	1
rluF	U00096-1	4230354..4231226	32.3633	-0.0745983	-1.05307	0.582671	0.7394	1
selA	U00096-1	complement(3759858..3761249)	54.3858	-0.0745563	-1.05304	0.558651	0.721349	1
yjbB	U00096-1	4227731..4229362	13.4052	-0.0735641	-1.05231	0.598251	0.751924	1
rpsO	U00096-1	complement(3311415..3311684)	1544.86	-0.0733487	-1.05216	0.551628	0.716111	1
yedJ	U00096-1	complement(2032384..2033079)	70.7523	-0.0732233	-1.05206	0.573843	0.734298	1
waaZ	U00096-1	complement(3799345..3800196)	20.8749	-0.0729249	-1.05185	0.610416	0.759089	1
chaA	U00096-1	complement(1270749..1271849)	196.492	-0.0727242	-1.0517	0.557877	0.720564	1
astB	U00096-1	complement(1826916..1828259)	4.40609	-0.0722587	-1.05136	0.684353	0.810222	1
phr	U00096-1	739507..740925	14.5133	-0.0720718	-1.05123	0.608085	0.758019	1
yfeY	U00096-1	complement(2550641..2551216)	34.5741	-0.0717511	-1.05099	0.611093	0.759497	1
udk	U00096-1	complement(2142307..2142948)	120.473	-0.0717508	-1.05099	0.573187	0.734227	1
epmB	U00096-1	complement(4374629..4375657)	71.1243	-0.0713397	-1.05069	0.576301	0.735158	1
eutK	U00096-1	complement(2555228..2555728)	9.18224	-0.0712494	-1.05063	0.800162	0.884432	1
ygfB	U00096-1	complement(3054866..3055444)	130.545	-0.0711227	-1.05053	0.576922	0.735308	1
fucK	U00096-1	2937468..2938886	2.69627	-0.0711067	-1.05052	0.787894	0.878099	1
fryA	U00096-1	complement(2501990..2504485)	3.49612	-0.0705633	-1.05013	0.819323	0.897167	1
atpA	U00096-1	complement(3918316..3919857)	1288.78	-0.0701967	-1.04986	0.566451	0.729037	1
hypB	U00096-1	2851001..2851873	9.4773	-0.0700859	-1.04978	0.816378	0.895296	1
glnS	U00096-1	706093..707757	285.956	-0.0700469	-1.04975	0.569304	0.730977	1
nikC	U00096-1	3616182..3617015	2.58166	-0.0695842	-1.04941	0.804343	0.887473	1
mreC	U00096-1	complement(3398875..3399978)	243.664	-0.0693014	-1.04921	0.575509	0.734641	1
iscS	U00096-1	complement(2660317..2661531)	617.139	-0.0687461	-1.0488	0.575539	0.734641	1
oxc	U00096-1	complement(2490256..2491950)	1.49032	-0.0683461	-1.04851	0.794191	0.881195	1
hycE	U00096-1	complement(2844762..2846471)	2.55874	-0.0680709	-1.04831	0.810677	0.891744	1
crr	U00096-1	2535834..2536343	339.877	-0.068043	-1.04829	0.584865	0.741319	1
motB	U00096-1	complement(1975329..1976255)	3.54823	-0.0669848	-1.04753	0.803737	0.88703	1
sdaA	U00096-1	1896932..1898296	518.11	-0.066757	-1.04736	0.586748	0.742622	1
yhcN	U00096-1	3385538..3385801	290.101	-0.0664046	-1.0471	0.703611	0.823819	1
creA	U00096-1	4635521..4635994	25.8943	-0.066383	-1.04709	0.844938	0.912567	1
pdxB	U00096-1	complement(2436715..2437851)	107.592	-0.0663136	-1.04704	0.597264	0.751118	1
dgcZ	U00096-1	complement(1622960..1623850)	87.464	-0.0657552	-1.04663	0.648661	0.785955	1
fis	U00096-1	3411271..3411567	1601.32	-0.0652398	-1.04626	0.596103	0.751118	1
hyaA	U00096-1	1032139..1033257	2.06786	-0.0645507	-1.04576	0.814641	0.894293	1
cyaY	U00096-1	complement(3993739..3994059)	69.8535	-0.0642133	-1.04551	0.644518	0.782681	1
stpA	U00096-1	complement(2798091..2798495)	35.065	-0.0631217	-1.04472	0.67073	0.801991	1
abpB	U00096-1	complement(2761351..2763540)	5.51441	-0.0627977	-1.04449	0.852554	0.916917	1
yohF	U00096-1	complement(2226509..2227270)	5.28382	-0.06241	-1.04421	0.793676	0.880848	1
ycjR	U00096-1	1376034..1376822	1.4758	-0.0623219	-1.04414	0.889093	0.939472	1
abgB	U00096-1	complement(1401810..1403255)	3.71788	-0.062293	-1.04412	0.778935	0.872737	1
ftnA	U00096-1	1988716..1989213	13.3771	-0.0620272	-1.04393	0.848484	0.915032	1
fliF	U00096-1	2013229..2014887	0.935234	-0.0615378	-1.04358	0.875675	0.933695	1
yeeS	U00096-1	2076308..2076754	5.31981	-0.0613313	-1.04343	0.81506	0.894528	1
glnD	U00096-1	complement(185978..188650)	40.6759	-0.0609762	-1.04317	0.628211	0.771503	1
ycdX	U00096-1	1098879..1099616	89.2678	-0.0609156	-1.04313	0.634803	0.776307	1
mlaF	U00096-1	complement(3339256..3340065)	231.666	-0.0607666	-1.04302	0.625184	0.769308	1
trxB	U00096-1	complement(931085..932050)	176.463	-0.0607072	-1.04298	0.626101	0.77	1
ftsA	U00096-1	103982..105244	93.9561	-0.0606084	-1.04291	0.629488	0.772198	1
metQ	U00096-1	complement(220113..220928)	114.788	-0.0606066	-1.0429	0.485935	0.663175	1
ung	U00096-1	2716754..2717443	23.8619	-0.0604071	-1.04276	0.844379	0.912286	1
ompC	U00096-1	complement(2311646..2312749)	1681.44	-0.0603876	-1.04275	0.621925	0.767254	1
rimK	U00096-1	891967..892869	93.4158	-0.0603343	-1.04271	0.634629	0.776307	1
araJ	U00096-1	complement(411297..412481)	11.2662	-0.0600498	-1.0425	0.858056	0.921467	1
ruvB	U00096-1	complement(1944346..1945356)	46.8809	-0.0600382	-1.04249	0.645508	0.783663	1
drpB	U00096-1	complement(2033119..2033421)	75.5414	-0.0594647	-1.04208	0.668361	0.800229	1
yqgC	U00096-1	3086187..3086402	505.95	-0.0590094	-1.04175	0.639343	0.779665	1
ynaK	U00096-1	1425377..1425640	4.53189	-0.0587629	-1.04157	0.896992	0.944677	1
emtA	U00096-1	1243180..1243791	94.5229	-0.0586855	-1.04152	0.517475	0.688014	1
atpF	U00096-1	complement(3920418..3920888)	1591.55	-0.0586161	-1.04147	0.63309	0.775264	1
ychQ	U00096-1	1266924..1267316	32.6541	-0.0583482	-1.04127	0.861967	0.924296	1
yfhM	U00096-1	complement(2647326..2652287)	17.698	-0.0580405	-1.04105	0.506659	0.679477	1
glyA	U00096-1	complement(2684254..2685507)	380.992	-0.0579045	-1.04095	0.638048	0.778741	1
asnA	U00096-1	3927155..3928147	99.2826	-0.057783	-1.04086	0.64744	0.785339	1
bioH	U00096-1	complement(3544074..3544844)	37.962	-0.0575041	-1.04066	0.671125	0.801991	1
tynA	U00096-1	complement(1449076..1451349)	4.486	-0.0560239	-1.0396	0.721623	0.834784	1
pinQ	U00096-1	1633622..1634212	5.02512	-0.0553203	-1.03909	0.8822	0.937432	1
yhaK	U00096-1	3254319..3255020	4.27295	-0.0547967	-1.03871	0.884711	0.938704	1
ybhK	U00096-1	complement(815739..816647)	34.3872	-0.0547582	-1.03869	0.684199	0.810222	1
ycjQ	U00096-1	1374963..1376015	1.62476	-0.0547343	-1.03867	0.888113	0.938893	1
gmm	U00096-1	complement(2125743..2126222)	2.72828	-0.0546157	-1.03858	0.898722	0.945185	1
bamA	U00096-1	197928..200360	299.328	-0.0545863	-1.03856	0.656672	0.792347	1
yfeH	U00096-1	2526946..2527944	21.3751	-0.0545748	-1.03855	0.696828	0.818745	1
dcm	U00096-1	complement(2030899..2032317)	72.2342	-0.0540994	-1.03821	0.531475	0.700798	1
murR	U00096-1	complement(2544752..2545609)	2.03827	-0.0530512	-1.03746	0.893237	0.942018	1
syd	U00096-1	complement(2924735..2925280)	43.8275	-0.0522135	-1.03685	0.705602	0.825483	1
thiG	U00096-1	complement(4191865..4192635)	6.52773	-0.0519292	-1.03665	0.819559	0.897199	1
yjhQ	U00096-1	complement(4533239..4533784)	1.5981	-0.0519092	-1.03664	0.910402	0.951811	1
hemB	U00096-1	complement(388753..389727)	191.934	-0.0512779	-1.03618	0.680185	0.807549	1
mog	U00096-1	9306..9893	45.178	-0.0510396	-1.03601	0.614234	0.761302	1
mdtM	U00096-1	complement(4567287..4568519)	2.98464	-0.0499775	-1.03525	0.839696	0.908939	1
argR	U00096-1	3384703..3385173	64.914	-0.0499572	-1.03523	0.711158	0.828458	1
yjbT	U00096-1	complement(4239777..4240055)	1.68913	-0.0498822	-1.03518	0.920847	0.959076	1
lptB	U00096-1	3343944..3344669	121.167	-0.0498818	-1.03518	0.568214	0.730395	1
sgcQ	U00096-1	complement(4528111..4528917)	20.4983	-0.0495414	-1.03494	0.871877	0.930683	1
yohK	U00096-1	2231019..2231714	8.66129	-0.0492357	-1.03472	0.795722	0.881782	1
deoD	U00096-1	4620883..4621602	275.6	-0.0490335	-1.03457	0.693177	0.816441	1
yceQ	U00096-1	1144502..1144822	196.996	-0.0490058	-1.03455	0.702997	0.823543	1
yjbH	U00096-1	4237634..4239730	2.65032	-0.0488687	-1.03445	0.823119	0.899144	1
galF	U00096-1	complement(2113434..2114327)	302.955	-0.0485036	-1.03419	0.695069	0.818227	1
iadA	U00096-1	complement(4558354..4559526)	15.5699	-0.048469	-1.03417	0.734268	0.84402	1
ccmB	U00096-1	complement(2296362..2297024)	15.236	-0.0482575	-1.03402	0.790777	0.878726	1
citT	U00096-1	complement(645117..646580)	3.20228	-0.0478605	-1.03373	0.865796	0.9266	1
yedI	U00096-1	complement(2028449..2029366)	21.1835	-0.0478459	-1.03372	0.735679	0.844748	1
yedL	U00096-1	2010600..2011079	2.9687	-0.0474181	-1.03341	0.92514	0.962131	1
fimE	U00096-1	4542037..4542633	10.4742	-0.0471976	-1.03326	0.788048	0.878099	1
rffH	U00096-1	3973608..3974489	84.1242	-0.0468572	-1.03301	0.713647	0.830046	1
nikB	U00096-1	3615241..3616185	3.05207	-0.0461798	-1.03253	0.900041	0.946208	1
rlmD	U00096-1	complement(2913699..2915000)	37.2006	-0.0458266	-1.03227	0.725232	0.837621	1
ppdD	U00096-1	complement(117109..117549)	2.23519	-0.0455778	-1.0321	0.905845	0.949248	1
[truncated: 2,493 more rows]

## Sheet: A)+B) combined
Dataset S1: Transcripts per million (TPM) (A) and differential expression as log2 FC (B) upon Bas33 infection in presence and absence of 5 µM daunorubicin at 20 min post infection. Analysis was carried out with CLC Workbench 20 (Qiagen, Germany).
			LK3-Bas33-1_R1_001		LK4-Bas33-2_R1_001		LK5-Bas33-Dau1_R1_001		LK6-Bas33-Dau2_R1_001		Differential expression
Name	Chromosome	Region	Total counts_LK3	TPM_LK3	Total counts_LK4	TPM_LK4	Total counts_LK5	TPM_LK5	Total counts_LK6	TPM_LK6	Log₂ fold change	P-value	FDR p-value
crl_1	U00096-1	257829..257899	0	0	0	0	0	0	0	0	#N/A	#N/A	#N/A
yjeV	U00096-1	4392892..4392945	0	0	0	0	0	0	0	0	#N/A	#N/A	#N/A
pssL	U00096-1	2722702..2722743	0	0	0	0	0	0	0	0	#N/A	#N/A	#N/A
thrL	U00096-1	190..255	0	0	0	0	0	0	0	0	#N/A	#N/A	#N/A
ygdT	U00096-1	complement(2969330..2969476)	0	0	0	0	0	0	0	0	#N/A	#N/A	#N/A
ykiD	U00096-1	408947..409030	0	0	0	0	0	0	0	0	#N/A	#N/A	#N/A
yjbS	U00096-1	complement(4268809..4269012)	0	0	0	0	0	0	0	0	#N/A	#N/A	#N/A
dnaX_3	U00096-1	493375..493386	0	0	0	0	0	0	0	0	#N/A	#N/A	#N/A
nmpC_1	U00096-1	complement(574529..574586)	0	0	0	0	0	0	0	0	#N/A	#N/A	#N/A
yecU	U00096-1	1995655..1995831	0	0	0	0	0	0	0	0	#N/A	#N/A	#N/A
yabR	U00096-1	complement(85467..85511)	0	0	0	0	0	0	0	0	#N/A	#N/A	#N/A
tisB	U00096-1	3853553..3853642	0	0	0	0	0	0	0	0	#N/A	#N/A	#N/A
ydbA_2	U00096-1	1469246..1469295	0	0	0	0	0	0	0	0	#N/A	#N/A	#N/A
yadX	U00096-1	175048..175095	0	0	0	0	0	0	0	0	#N/A	#N/A	#N/A
hsdM	U00096-1	complement(4581459..4583048)	0	0	0	0	0	0	0	0	#N/A	#N/A	#N/A
hisL	U00096-1	2089996..2090046	0	0	0	0	0	0	0	0	#N/A	#N/A	#N/A
insA5	U00096-1	complement(1978940..1979215)	0	0	0	0	0	0	0	0	#N/A	#N/A	#N/A
iroK	U00096-1	complement(2668006..2668071)	0	0	0	0	0	0	0	0	#N/A	#N/A	#N/A
insE3	U00096-1	566842..567141	0	0	0	0	0	0	0	0	#N/A	#N/A	#N/A
hsdR	U00096-1	complement(4583249..4586761)	0	0	0	0	0	0	0	0	#N/A	#N/A	#N/A
mcrB_1	U00096-1	complement(4577958..4578854)	0	0	0	0	0	0	0	0	#N/A	#N/A	#N/A
mcrB_2	U00096-1	complement(4577958..4579337)	0	0	0	0	0	0	0	0	#N/A	#N/A	#N/A
insB5	U00096-1	complement(1978518..1979021)	0	0	0	0	0	0	0	0	#N/A	#N/A	#N/A
insB9	U00096-1	complement(257923..258426)	0	0	0	0	0	0	0	0	#N/A	#N/A	#N/A
pheL	U00096-1	2737599..2737646	0	0	0	0	0	0	0	0	#N/A	#N/A	#N/A
ibsB	U00096-1	complement(2153681..2153737)	0	0	0	0	0	0	0	0	#N/A	#N/A	#N/A
insA9	U00096-1	complement(258345..258620)	0	0	0	0	0	0	0	0	#N/A	#N/A	#N/A
hsdS	U00096-1	complement(4580068..4581462)	0	0	0	0	0	0	0	0	#N/A	#N/A	#N/A
insE4	U00096-1	complement(1095138..1095437)	0	0	0	0	0	0	0	0	#N/A	#N/A	#N/A
hokC	U00096-1	complement(16751..16903)	0	0	0	0	0	0	0	0	#N/A	#N/A	#N/A
mcrC	U00096-1	complement(4576912..4577958)	0	0	0	0	0	0	0	0	#N/A	#N/A	#N/A
evgL	U00096-1	2483729..2483758	0	0	0	0	0	0	0	0	#N/A	#N/A	#N/A
kdpF	U00096-1	complement(728732..728821)	0	0	0	0	0	0	0	0	#N/A	#N/A	#N/A
idlP	U00096-1	4556913..4556996	0	0	0	0	0	0	0	0	#N/A	#N/A	#N/A
leuL	U00096-1	complement(83622..83708)	0	0	0	0	0	0	0	0	#N/A	#N/A	#N/A
mdtU	U00096-1	complement(1673608..1673709)	0	0	0	0	0	0	0	0	#N/A	#N/A	#N/A
symE	U00096-1	complement(4579499..4579840)	0	0	0	0	0	0	0	0	#N/A	#N/A	#N/A
pheM	U00096-1	complement(1799226..1799270)	0	0	0	0	0	0	0	0	#N/A	#N/A	#N/A
rzoQ	U00096-1	complement(1639080..1639334)	0	0	0	0	0	0	0	0	#N/A	#N/A	#N/A
ilvX	U00096-1	3950507..3950557	0	0	0	0	0	0	0	0	#N/A	#N/A	#N/A
spfP	U00096-1	4049917..4049964	0	0	0	0	0	0	0	0	#N/A	#N/A	#N/A
tnaC	U00096-1	3888435..3888509	0	0	0	0	0	0	0	0	#N/A	#N/A	#N/A
ibsE	U00096-1	3195141..3195200	0	0	0	0	0	0	0	0	#N/A	#N/A	#N/A
ibsA	U00096-1	complement(2153349..2153408)	0	0	0	0	0	0	0	0	#N/A	#N/A	#N/A
shoB	U00096-1	complement(2700117..2700197)	0	0	0	0	0	0	0	0	#N/A	#N/A	#N/A
copA_2	U00096-1	complement(511168..511176)	0	0	0	0	0	0	0	0	#N/A	#N/A	#N/A
mbiA	U00096-1	10830..11315	0	0	0	0	0	0	0	0	#N/A	#N/A	#N/A
speFL	U00096-1	complement(720718..720822)	0	0	0	0	0	0	0	0	#N/A	#N/A	#N/A
ninE	U00096-1	572921..573091	0	0	0	0	0	0	0	0	#N/A	#N/A	#N/A
dinQ	U00096-1	complement(3647705..3647788)	0	0	0	0	0	0	0	0	#N/A	#N/A	#N/A
mcrA	U00096-1	1210346..1211179	0	0	0	0	0	0	0	0	#N/A	#N/A	#N/A
trpL	U00096-1	complement(1323038..1323082)	0	0	0	0	0	0	0	0	#N/A	#N/A	#N/A
cydH	U00096-1	complement(1737456..1737545)	0	0	0	0	0	0	0	0	#N/A	#N/A	#N/A
yibX_1	U00096-1	complement(3797772..3797846)	0	0	0	0	0	0	0	0	#N/A	#N/A	#N/A
ylcG	U00096-1	573730..573870	0	0	0	0	0	0	0	0	#N/A	#N/A	#N/A
yobI	U00096-1	complement(1946115..1946180)	0	0	0	0	0	0	0	0	#N/A	#N/A	#N/A
appX	U00096-1	1040445..1040537	0	0	0	0	0	0	0	0	#N/A	#N/A	#N/A
argL	U00096-1	complement(290275..290370)	0	0	0	0	0	0	0	0	#N/A	#N/A	#N/A
baxL	U00096-1	complement(3737177..3737203)	0	0	0	0	0	0	0	0	#N/A	#N/A	#N/A
copA_3	U00096-1	complement(511176..511379)	0	0	0	0	0	0	0	0	#N/A	#N/A	#N/A
mrcB_2	U00096-1	164865..167264	0	0	0	0	0	0	0	0	#N/A	#N/A	#N/A
mrr	U00096-1	4586949..4587863	0	0	0	0	0	0	0	0	#N/A	#N/A	#N/A
prfB_2	U00096-1	complement(3036208..3036282)	0	0	0	0	0	0	0	0	#N/A	#N/A	#N/A
renD_1	U00096-1	566684..566776	0	0	0	0	0	0	0	0	#N/A	#N/A	#N/A
rzoD	U00096-1	578327..578509	0	0	0	0	0	0	0	0	#N/A	#N/A	#N/A
tfaX	U00096-1	582875..583060	0	0	0	0	0	0	0	0	#N/A	#N/A	#N/A
yacM	U00096-1	113244..113288	0	0	0	0	0	0	0	0	#N/A	#N/A	#N/A
yahV	U00096-1	331802..331876	0	0	0	0	0	0	0	0	#N/A	#N/A	#N/A
ybgU	U00096-1	complement(754674..754781)	0	0	0	0	0	0	0	0	#N/A	#N/A	#N/A
ybgV	U00096-1	complement(754658..754690)	0	0	0	0	0	0	0	0	#N/A	#N/A	#N/A
yceO	U00096-1	complement(1119307..1119447)	0	0	0	0	0	0	0	0	#N/A	#N/A	#N/A
ychT	U00096-1	1298514..1298567	0	0	0	0	0	0	0	0	#N/A	#N/A	#N/A
ydaE	U00096-1	complement(1417838..1418008)	0	0	0	0	0	0	0	0	#N/A	#N/A	#N/A
yddY	U00096-1	complement(1567178..1567219)	0	0	0	0	0	0	0	0	#N/A	#N/A	#N/A
ydfW	U00096-1	complement(1647174..1647323)	0	0	0	0	0	0	0	0	#N/A	#N/A	#N/A
ydgU	U00096-1	1671777..1671860	0	0	0	0	0	0	0	0	#N/A	#N/A	#N/A
yecV	U00096-1	complement(1961837..1961881)	0	0	0	0	0	0	0	0	#N/A	#N/A	#N/A
yejO_2	U00096-1	complement(2290114..2290180)	0	0	0	0	0	0	0	0	#N/A	#N/A	#N/A
yfiS	U00096-1	2725925..2725987	0	0	0	0	0	0	0	0	#N/A	#N/A	#N/A
yhgO	U00096-1	complement(3573660..3573701)	0	0	0	0	0	0	0	0	#N/A	#N/A	#N/A
yhgP	U00096-1	complement(3573679..3573708)	0	0	0	0	0	0	0	0	#N/A	#N/A	#N/A
yibX_2	U00096-1	complement(3797772..3798014)	0	0	0	0	0	0	0	0	#N/A	#N/A	#N/A
yibY	U00096-1	complement(3798039..3798149)	0	0	0	0	0	0	0	0	#N/A	#N/A	#N/A
yicU	U00096-1	complement(3838642..3838701)	0	0	0	0	0	0	0	0	#N/A	#N/A	#N/A
yiiE	U00096-1	4079291..4079509	0	0	0	0	0	0	0	0	#N/A	#N/A	#N/A
ykfO	U00096-1	234288..234320	0	0	0	0	0	0	0	0	#N/A	#N/A	#N/A
ykgO	U00096-1	complement(312374..312514)	0	0	0	0	0	0	0	0	#N/A	#N/A	#N/A
ykgR	U00096-1	complement(313141..313242)	0	0	0	0	0	0	0	0	#N/A	#N/A	#N/A
ykiC	U00096-1	383960..384079	0	0	0	0	0	0	0	0	#N/A	#N/A	#N/A
ykiE	U00096-1	4518372..4518440	0	0	0	0	0	0	0	0	#N/A	#N/A	#N/A
ylcH	U00096-1	572368..572469	0	0	0	0	0	0	0	0	#N/A	#N/A	#N/A
ylcJ	U00096-1	568695..568844	0	0	0	0	0	0	0	0	#N/A	#N/A	#N/A
yldA	U00096-1	complement(643330..643419)	0	0	0	0	0	0	0	0	#N/A	#N/A	#N/A
yljB	U00096-1	922740..922814	0	0	0	0	0	0	0	0	#N/A	#N/A	#N/A
ymdG	U00096-1	1079120..1079146	0	0	0	0	0	0	0	0	#N/A	#N/A	#N/A
ymgK	U00096-1	complement(1212260..1212304)	0	0	0	0	0	0	0	0	#N/A	#N/A	#N/A
ymgL	U00096-1	complement(1212540..1212650)	0	0	0	0	0	0	0	0	#N/A	#N/A	#N/A
ymgN	U00096-1	1227368..1227427	0	0	0	0	0	0	0	0	#N/A	#N/A	#N/A
ymiC	U00096-1	1335572..1335667	0	0	0	0	0	0	0	0	#N/A	#N/A	#N/A
ymjD	U00096-1	complement(1390868..1390933)	0	0	0	0	0	0	0	0	#N/A	#N/A	#N/A
ynaN	U00096-1	1407989..1408036	0	0	0	0	0	0	0	0	#N/A	#N/A	#N/A
ynbG	U00096-1	complement(1465165..1465230)	0	0	0	0	0	0	0	0	#N/A	#N/A	#N/A
yncP	U00096-1	1491876..1491944	0	0	0	0	0	0	0	0	#N/A	#N/A	#N/A
yneP	U00096-1	1579545..1579667	0	0	0	0	0	0	0	0	#N/A	#N/A	#N/A
ynfP	U00096-1	complement(1652728..1652838)	0	0	0	0	0	0	0	0	#N/A	#N/A	#N/A
yoaI	U00096-1	complement(1874078..1874182)	0	0	0	0	0	0	0	0	#N/A	#N/A	#N/A
yoaJ	U00096-1	1878874..1878948	0	0	0	0	0	0	0	0	#N/A	#N/A	#N/A
yoaM	U00096-1	complement(2347350..2347385)	0	0	0	0	0	0	0	0	#N/A	#N/A	#N/A
yoeJ	U00096-1	complement(2079427..2079477)	0	0	0	0	0	0	0	0	#N/A	#N/A	#N/A
yohP	U00096-1	2228982..2229065	0	0	0	0	0	0	0	0	#N/A	#N/A	#N/A
yojO	U00096-1	2303606..2303770	0	0	0	0	0	0	0	0	#N/A	#N/A	#N/A
ypaB	U00096-1	complement(2344594..2344737)	0	0	0	0	0	0	0	0	#N/A	#N/A	#N/A
ypdJ	U00096-1	2476094..2476234	0	0	0	0	0	0	0	0	#N/A	#N/A	#N/A
ypdK	U00096-1	2496921..2496992	0	0	0	0	0	0	0	0	#N/A	#N/A	#N/A
ypeD	U00096-1	complement(2512687..2512776)	0	0	0	0	0	0	0	0	#N/A	#N/A	#N/A
ypfM	U00096-1	complement(2590807..2590866)	0	0	0	0	0	0	0	0	#N/A	#N/A	#N/A
yqcG	U00096-1	2905557..2905697	0	0	0	0	0	0	0	0	#N/A	#N/A	#N/A
yqeL	U00096-1	complement(2989819..2989899)	0	0	0	0	0	0	0	0	#N/A	#N/A	#N/A
yqfG	U00096-1	3032817..3032942	0	0	0	0	0	0	0	0	#N/A	#N/A	#N/A
yqfH	U00096-1	complement(3032939..3033010)	0	0	0	0	0	0	0	0	#N/A	#N/A	#N/A
yqfI	U00096-1	3050958..3051041	0	0	0	0	0	0	0	0	#N/A	#N/A	#N/A
yqgH	U00096-1	complement(3109317..3109400)	0	0	0	0	0	0	0	0	#N/A	#N/A	#N/A
yqhI	U00096-1	complement(3147597..3147740)	0	0	0	0	0	0	0	0	#N/A	#N/A	#N/A
yqhJ	U00096-1	3111266..3111325	0	0	0	0	0	0	0	0	#N/A	#N/A	#N/A
yqiG_1	U00096-1	3186025..3186095	0	0	0	0	0	0	0	0	#N/A	#N/A	#N/A
yqiM	U00096-1	3247668..3247751	0	0	0	0	0	0	0	0	#N/A	#N/A	#N/A
yrbN	U00096-1	complement(3307853..3307933)	0	0	0	0	0	0	0	0	#N/A	#N/A	#N/A
yrfJ	U00096-1	complement(3490132..3490185)	0	0	0	0	0	0	0	0	#N/A	#N/A	#N/A
yrhA_2	U00096-1	3584205..3584309	0	0	0	0	0	0	0	0	#N/A	#N/A	#N/A
yrhD	U00096-1	3584404..3584559	0	0	0	0	0	0	0	0	#N/A	#N/A	#N/A
yriA	U00096-1	complement(3640612..3640686)	0	0	0	0	0	0	0	0	#N/A	#N/A	#N/A
yriB	U00096-1	complement(3640643..3640696)	0	0	0	0	0	0	0	0	#N/A	#N/A	#N/A
ysaE	U00096-1	3720400..3720471	0	0	0	0	0	0	0	0	#N/A	#N/A	#N/A
ysdD	U00096-1	3884026..3884106	0	0	0	0	0	0	0	0	#N/A	#N/A	#N/A
ysdE	U00096-1	complement(3853766..3853840)	0	0	0	0	0	0	0	0	#N/A	#N/A	#N/A
ysgD	U00096-1	4001218..4001274	0	0	0	0	0	0	0	0	#N/A	#N/A	#N/A
ytcB	U00096-1	4287611..4287667	0	0	0	0	0	0	0	0	#N/A	#N/A	#N/A
ytgA	U00096-1	4486105..4486155	0	0	0	0	0	0	0	0	#N/A	#N/A	#N/A
ytgB	U00096-1	4486043..4486099	0	0	0	0	0	0	0	0	#N/A	#N/A	#N/A
ythA	U00096-1	4506448..4506573	0	0	0	0	0	0	0	0	#N/A	#N/A	#N/A
ythB	U00096-1	4536597..4536695	0	0	0	0	0	0	0	0	#N/A	#N/A	#N/A
ytiB	U00096-1	complement(391592..391648)	0	0	0	0	0	0	0	0	#N/A	#N/A	#N/A
ytiC	U00096-1	4556574..4556675	0	0	0	0	0	0	0	0	#N/A	#N/A	#N/A
ytiD	U00096-1	4556654..4556797	0	0	0	0	0	0	0	0	#N/A	#N/A	#N/A
ytiE	U00096-1	complement(4568692..4568727)	0	0	0	0	0	0	0	0	#N/A	#N/A	#N/A
ytjE	U00096-1	4640718..4640771	0	0	0	0	0	0	0	0	#N/A	#N/A	#N/A
gene-bas33_0029	Bas33_Frunzke_Lab	complement(28287..30185)	58022	1616.11	37629	1269.78	0	0	0	0	-18.6124	4.38458e-10	4.7273e-09
gene-bas33_0025	Bas33_Frunzke_Lab	complement(25981..26427)	16681	1973.86	10831	1552.71	0	0	0	0	-16.8147	1.74413e-08	1.62275e-07
gene-bas33_0023	Bas33_Frunzke_Lab	21590..25714	16924	217.011	8670	134.687	0	0	0	0	-16.7101	2.12324e-08	1.9463e-07
gene-bas33_0028	Bas33_Frunzke_Lab	complement(27781..28290)	10110	1048.54	6487	815.087	0	0	0	0	-16.0856	6.94717e-08	6.09807e-07
gene-bas33_0044	Bas33_Frunzke_Lab	complement(43447..43755)	9040	1547.44	5188	1075.9	0	0	0	0	-15.8632	1.04991e-07	9.06932e-07
gene-bas33_0027	Bas33_Frunzke_Lab	complement(27299..27781)	8431	923.282	5471	725.855	0	0	0	0	-15.83	1.09942e-07	9.47809e-07
gene-bas33_0026	Bas33_Frunzke_Lab	complement(26424..27299)	36605	2210.24	22566	1650.75	1	0.0696193	0	0	-15.5226	0	0
gene-bas33_0035	Bas33_Frunzke_Lab	complement(34267..34764)	5881	624.632	4052	521.399	0	0	0	0	-15.3451	2.68483e-07	2.24771e-06
gene-bas33_0002	Bas33_Frunzke_Lab	483..1799	5610	225.31	2741	133.369	0	0	0	0	-15.0942	4.13677e-07	3.35341e-06
gene-bas33_0024	Bas33_Frunzke_Lab	complement(25755..26018)	4794	960.499	3077	746.885	0	0	0	0	-15.0093	4.79898e-07	3.82598e-06
gene-bas33_0007	Bas33_Frunzke_Lab	4688..6064	133704	5135.86	64658	3008.98	4	0.177158	2	0.104563	-14.9305	0	0
gene-bas33_0005	Bas33_Frunzke_Lab	3711..4034	25030	4086.19	12079	2389	0	0	1	0.222196	-14.8481	0	0
gene-bas33_0037	Bas33_Frunzke_Lab	complement(37387..38277)	17681	1049.62	12060	867.361	1	0.0684473	0	0	-14.5303	0	0
gene-bas33_0030	Bas33_Frunzke_Lab	complement(30106..31083)	42680	2308.28	28636	1876.31	2	0.124717	1	0.0736109	-14.4022	0	0
gene-bas33_0006	Bas33_Frunzke_Lab	4038..4670	47819	3995.76	22076	2234.84	3	0.289036	1	0.113731	-13.984	0	0
gene-bas33_0017	Bas33_Frunzke_Lab	11330..11698	2604	373.265	1217	211.346	0	0	0	0	-13.9662	2.89873e-06	2.0881e-05
gene-bas33_0036	Bas33_Frunzke_Lab	complement(34757..37234)	82153	1753.58	56257	1454.81	7	0.172278	3	0.0871567	-13.6975	0	0
gene-bas33_0011	Bas33_Frunzke_Lab	6774..7286	2142	220.854	979	122.291	0	0	0	0	-13.6742	4.70656e-06	3.29308e-05
gene-bas33_0004	Bas33_Frunzke_Lab	2497..3708	74740	3261.77	33630	1778.09	4	0.201276	4	0.237595	-13.6553	0	0
gene-bas33_0013	Bas33_Frunzke_Lab	8057..8545	1947	210.601	896	117.417	0	0	0	0	-13.5397	5.66369e-06	3.92484e-05
gene-bas33_0193	Bas33_Frunzke_Lab	100066..101853	8511	251.777	4520	161.995	0	0	1	0.0402637	-13.3386	0	0
gene-bas33_0034	Bas33_Frunzke_Lab	complement(32918..34270)	38055	1487.7	27420	1298.67	3	0.135225	3	0.159626	-13.332	0	0
gene-bas33_0016	Bas33_Frunzke_Lab	10864..11268	1567	204.652	764	120.884	0	0	0	0	-13.2533	8.88737e-06	6.02428e-05
gene-bas33_0032	Bas33_Frunzke_Lab	complement(31647..32420)	73101	4995.57	47372	3922.03	6	0.472764	6	0.558073	-13.2383	0	0
gene-bas33_0031	Bas33_Frunzke_Lab	complement(31080..31610)	18407	1833.54	12576	1517.67	1	0.114852	2	0.271154	-13.199	0	0
gene-bas33_0040	Bas33_Frunzke_Lab	complement(40374..41141)	332038	22868.1	199441	16641.2	35	2.77933	28	2.62469	-13.0076	0	0
gene-bas33_0045	Bas33_Frunzke_Lab	complement(43806..44102)	47652	8486.47	28301	6106.26	2	0.410684	7	1.69677	-12.9766	0	0
gene-bas33_0018	Bas33_Frunzke_Lab	11783..15490	11856	169.122	5540	95.7415	0	0	2	0.0388303	-12.8982	0	0
gene-bas33_0003	Bas33_Frunzke_Lab	2060..2497	22902	2765.68	9678	1415.93	1	0.139239	3	0.493092	-12.8803	0	0
gene-bas33_0057	Bas33_Frunzke_Lab	complement(52049..52255)	907	231.761	773	239.298	0	0	0	0	-12.7819	1.82836e-05	0.000116827
gene-bas33_0192	Bas33_Frunzke_Lab	complement(99714..99980)	1108	219.498	531	127.442	0	0	0	0	-12.7452	1.93565e-05	0.00012332
gene-bas33_0033	Bas33_Frunzke_Lab	complement(32413..32697)	28983	5378.99	16591	3730.42	4	0.855951	3	0.757804	-12.5941	0	0
gene-bas33_0038	Bas33_Frunzke_Lab	complement(38274..39740)	30603	1103.41	20202	882.459	6	0.249434	2	0.0981478	-12.5653	0	0
gene-bas33_0046	Bas33_Frunzke_Lab	complement(44139..44549)	82256	10585.9	51374	8009.99	13	1.92901	9	1.57645	-12.5263	0	0
gene-bas33_0022	Bas33_Frunzke_Lab	21168..21590	999	124.919	390	59.0819	0	0	0	0	-12.5062	3.05889e-05	0.000187724
gene-bas33_0001	Bas33_Frunzke_Lab	1..483	909	99.545	434	57.5802	0	0	0	0	-12.4579	3.26501e-05	0.000198969
gene-bas33_0041	Bas33_Frunzke_Lab	complement(41134..41913)	160007	10850.4	90657	7447.95	23	1.79832	23	2.12282	-12.3731	0	0
gene-bas33_0050	Bas33_Frunzke_Lab	complement(45888..48677)	106772	2024.21	62927	1445.32	18	0.393461	15	0.387051	-12.2895	0	0
gene-bas33_0039	Bas33_Frunzke_Lab	complement(39733..40314)	9458	859.565	6177	680.119	2	0.209576	1	0.123697	-12.2127	0	0
gene-bas33_0190	Bas33_Frunzke_Lab	complement(99254..99409)	479	162.41	334	137.199	0	0	0	0	-11.7347	8.44696e-05	0.000475467
gene-bas33_0008	Bas33_Frunzke_Lab	6148..6441	10954	1970.73	5813	1267.02	3	0.622311	2	0.489738	-11.6183	0	0
gene-bas33_0049	Bas33_Frunzke_Lab	complement(45671..45904)	4287	969.037	2649	725.431	2	0.521252	0	0	-11.5741	0	0
gene-bas33_0021	Bas33_Frunzke_Lab	19061..21163	14817	372.669	7417	226.006	1	0.0289998	6	0.205396	-11.5553	0	0
gene-bas33_0020	Bas33_Frunzke_Lab	16211..19060	17668	327.903	8505	191.232	6	0.128393	3	0.0757804	-11.4418	0	0
gene-bas33_0069	Bas33_Frunzke_Lab	62525..62809	320	59.3892	296	66.5545	0	0	0	0	-11.335	0.000155527	0.00082713
gene-bas33_0042	Bas33_Frunzke_Lab	complement(42116..43087)	36136	1966.42	25011	1648.9	21	1.31761	3	0.222196	-11.2783	0	0
gene-bas33_0188	Bas33_Frunzke_Lab	complement(98956..99150)	1704	462.208	1243	408.476	0	0	1	0.369187	-11.195	0	0
gene-bas33_0065	Bas33_Frunzke_Lab	60228..60758	22571	2248.32	16961	2046.86	12	1.37823	5	0.677885	-11.1383	0	0
gene-bas33_0186	Bas33_Frunzke_Lab	complement(98136..98675)	5363	525.311	3739	443.703	2	0.225876	2	0.266635	-11.0434	0	0
gene-bas33_0066	Bas33_Frunzke_Lab	60758..61597	28779	1812.17	22196	1693.27	15	1.08904	9	0.771337	-11.0129	0	0
gene-bas33_0048	Bas33_Frunzke_Lab	complement(44897..45601)	19298	1447.86	14416	1310.35	11	0.951562	5	0.510577	-10.9947	0	0
gene-bas33_0012	Bas33_Frunzke_Lab	7286..8053	5475	377.073	2766	230.792	0	0	4	0.374955	-10.8972	0	0
gene-bas33_0047	Bas33_Frunzke_Lab	complement(44653..44904)	4709	988.395	3494	888.49	4	0.96804	0	0	-10.8944	0	0
gene-bas33_0052	Bas33_Frunzke_Lab	complement(49965..50393)	6127	755.428	5809	867.71	5	0.710798	1	0.167812	-10.8772	0	0
gene-bas33_0015	Bas33_Frunzke_Lab	9968..10864	4192	247.19	2008	143.45	0	0	3	0.240774	-10.8757	0	0
gene-bas33_0059	Bas33_Frunzke_Lab	complement(52728..54554)	25688	743.694	18469	647.791	10	0.333807	19	0.748679	-10.5316	0	0
gene-bas33_0051	Bas33_Frunzke_Lab	complement(49563..49955)	10297	1385.86	10978	1790.03	7	1.08627	7	1.28229	-10.52	0	0
gene-bas33_0053	Bas33_Frunzke_Lab	complement(50396..50902)	5524	576.3	4991	630.826	2	0.240578	5	0.709975	-10.4793	0	0
gene-bas33_0062	Bas33_Frunzke_Lab	56067..58460	57603	1272.69	45617	1221.05	49	1.24826	24	0.721718	-10.4376	0	0
gene-bas33_0043	Bas33_Frunzke_Lab	complement(43088..43360)	4110	796.309	2747	644.802	5	1.11697	0	0	-10.3302	0	0
gene-bas33_0064	Bas33_Frunzke_Lab	59086..60231	50604	2335.62	36841	2060.05	44	2.34154	32	2.01023	-10.1375	0	0
gene-bas33_0014	Bas33_Frunzke_Lab	8572..9963	18904	718.319	8865	408.103	16	0.700994	8	0.413744	-10.1349	0	0
gene-bas33_0055	Bas33_Frunzke_Lab	complement(51062..51886)	13743	881.11	12662	983.51	11	0.813153	12	1.04715	-10.1245	0	0
gene-bas33_0054	Bas33_Frunzke_Lab	complement(50889..51071)	599	173.132	444	155.476	0	0	1	0.393396	-9.69673	1.08802e-13	1.51521e-12
gene-bas33_0056	Bas33_Frunzke_Lab	complement(51886..52080)	97	26.3111	78	25.6325	0	0	0	0	-9.52074	0.00144947	0.00628539
gene-bas33_0073	Bas33_Frunzke_Lab	64153..64854	47366	3568.88	33341	3043.49	70	6.08127	39	3.99952	-9.50568	0	0
gene-bas33_0187	Bas33_Frunzke_Lab	complement(98718..98963)	104	22.3615	51	13.2851	0	0	0	0	-9.34505	0.00185516	0.00781074
gene-bas33_0075	Bas33_Frunzke_Lab	65162..65800	103185	8541.19	68619	6881.35	143	13.648	116	13.0689	-9.34056	0	0
gene-bas33_0068	Bas33_Frunzke_Lab	61972..62448	7081	785.197	6373	856.162	18	2.30138	3	0.452776	-9.29856	0	0
gene-bas33_0081	Bas33_Frunzke_Lab	68507..68644	83	31.8128	41	19.0386	0	0	0	0	-9.02375	0.00283931	0.0112586
gene-bas33_0063	Bas33_Frunzke_Lab	58562..59077	11636	1192.77	9484	1177.8	18	2.12744	27	3.76699	-8.83926	0	0
gene-bas33_0082	Bas33_Frunzke_Lab	complement(68654..68854)	9575	2519.68	5962	1900.76	16	4.85465	19	6.80516	-8.75457	0	0
gene-bas33_0074	Bas33_Frunzke_Lab	64926..65108	11653	3368.13	8667	3034.93	26	8.66475	20	7.86791	-8.75342	0	0
gene-bas33_0070	Bas33_Frunzke_Lab	62806..63255	6244	733.927	5687	809.843	19	2.57499	10	1.59981	-8.64757	0	0
gene-bas33_0019	Bas33_Frunzke_Lab	15600..16214	3803	327.08	1910	199.016	6	0.59499	8	0.936474	-8.61886	0	0
gene-bas33_0061	Bas33_Frunzke_Lab	55785..55982	1576	421.011	859	278.009	1	0.308013	5	1.81797	-8.58053	0	0
gene-bas33_0076	Bas33_Frunzke_Lab	66243..67064	28383	1826.37	16253	1267.04	74	5.49027	42	3.67839	-8.55864	0	0
gene-bas33_0060	Bas33_Frunzke_Lab	55031..55783	11088	778.863	6102	519.287	32	2.59172	16	1.5297	-8.45146	0	0
gene-bas33_0058	Bas33_Frunzke_Lab	complement(52230..52628)	4479	593.76	4006	643.381	13	1.98703	11	1.98473	-8.42597	0	0
gene-bas33_0071	Bas33_Frunzke_Lab	63331..63846	74892	7676.94	53614	6658.23	220	26.002	149	20.7882	-8.41874	0	0
gene-bas33_0077	Bas33_Frunzke_Lab	67077..67526	13868	1630.06	9901	1409.93	41	5.55655	28	4.47947	-8.3975	0	0
gene-bas33_0080	Bas33_Frunzke_Lab	68285..68413	42	17.2212	34	16.8896	0	0	0	0	-8.32031	0.00551267	0.0201451
gene-bas33_0067	Bas33_Frunzke_Lab	61691..61972	9345	1752.8	8162	1854.72	27	5.83913	28	7.14808	-8.28189	0	0
insC1	U00096-1	381351..381716	0	0	70	12.256	0	0	0	0	-8.20578	0.00670025	0.0238043
insC3	U00096-1	complement(2069815..2070180)	0	0	68	11.9058	0	0	0	0	-8.16412	0.00705252	0.0248982
gene-bas33_0143	Bas33_Frunzke_Lab	76949..77362	7031	898.296	4431	685.854	28	4.12469	25	4.34731	-7.72116	0	0
gene-bas33_0079	Bas33_Frunzke_Lab	67765..68208	38604	4598.88	28699	4142.04	186	25.5484	157	25.4564	-7.58612	0	0
gene-bas33_0142	Bas33_Frunzke_Lab	76296..76952	13320	1072.36	8668	845.442	67	6.21932	56	6.13625	-7.44893	0	0
gene-bas33_0130	Bas33_Frunzke_Lab	70820..71167	3609	548.542	2774	510.808	20	3.50497	17	3.51682	-7.39508	0	0
gene-bas33_0078	Bas33_Frunzke_Lab	67595..67765	3537	1094.06	2608	977.331	23	8.20286	17	7.15704	-7.22871	0	0
gene-bas33_0141	Bas33_Frunzke_Lab	75539..76132	22922	2041.12	15553	1677.87	161	16.53	128	15.5133	-7.02482	0	0
gene-bas33_0072	Bas33_Frunzke_Lab	63888..64124	459	102.439	339	91.6604	2	0.514654	5	1.51881	-6.75888	0	0
gene-bas33_0129	Bas33_Frunzke_Lab	70522..70698	4877	1457.41	3567	1291.4	45	15.505	34	13.8289	-6.70927	0	0
gene-bas33_0144	Bas33_Frunzke_Lab	77438..77854	1833	232.503	1345	206.689	15	2.19376	16	2.76226	-6.6416	0	0
gene-bas33_0140	Bas33_Frunzke_Lab	74774..75526	28642	2011.92	20515	1745.85	320	25.9172	244	23.3279	-6.4164	0	0
gene-bas33_0123	Bas33_Frunzke_Lab	69131..69298	192	60.4498	127	48.4423	2	0.72603	2	0.857041	-6.20986	0	0
gene-bas33_0133	Bas33_Frunzke_Lab	71810..72160	5813	875.983	3920	715.664	91	15.8113	61	12.5113	-5.97239	0	0
gene-bas33_0128	Bas33_Frunzke_Lab	70302..70463	788	257.285	734	290.343	19	7.15274	5	2.22196	-5.94809	0	0
gene-bas33_0127	Bas33_Frunzke_Lab	69934..70302	11639	1668.37	9100	1580.32	176	29.0884	157	30.6305	-5.93109	0	0
gene-bas33_0132	Bas33_Frunzke_Lab	71518..71817	6509	1147.61	4350	929.177	93	18.9058	82	19.6777	-5.92186	0	0
gene-bas33_0136	Bas33_Frunzke_Lab	72871..73215	3747	574.47	3111	577.845	67	11.8438	48	10.0162	-5.87026	0	0
gene-bas33_0138	Bas33_Frunzke_Lab	74047..74490	8837	1052.75	6709	968.289	148	20.3288	124	20.1057	-5.80761	0	0
gene-bas33_0139	Bas33_Frunzke_Lab	74421..74774	13281	1984.4	10217	1849.48	245	42.2082	176	35.7923	-5.7777	0	0
gene-bas33_0135	Bas33_Frunzke_Lab	72476..72760	6255	1160.87	4980	1119.73	154	32.9541	63	15.9139	-5.75847	0	0
gene-bas33_0134	Bas33_Frunzke_Lab	72183..72479	6363	1133.2	4851	1046.66	117	24.025	88	21.3308	-5.74607	0	0
gene-bas33_0146	Bas33_Frunzke_Lab	78330..78620	17331	3150.16	10836	2386.2	319	66.8546	221	54.6739	-5.67258	0	0
gene-bas33_0137	Bas33_Frunzke_Lab	73370..74050	11959	928.86	9173	863.166	259	23.1946	206	21.7771	-5.47833	0	0
insE1	U00096-1	315291..315590	0	0	0	0	126	25.6143	0	0	8.92123	0.00172824	0.00734039
insA6	U00096-1	3583483..3583758	8	1.53315	0	0	0	0	0	0	-5.1111	0.0995712	0.22279
gene-bas33_0145	Bas33_Frunzke_Lab	77930..78337	13305	1724.87	8740	1372.72	326	48.7294	295	52.0526	-5.09873	0	0
gene-bas33_0010	Bas33_Frunzke_Lab	6578..6718	3	1.12539	4	1.8179	0	0	0	0	-4.92929	0.108209	0.23765
gene-bas33_0124	Bas33_Frunzke_Lab	69366..69656	9547	1735.31	6539	1439.95	356	74.6089	220	54.4265	-4.78194	0	0
ldrD	U00096-1	complement(3699980..3700087)	2	0.97951	4	2.37338	0	0	0	0	-4.71627	0.126156	0.266738
gene-bas33_0151	Bas33_Frunzke_Lab	80516..81106	5405	483.739	4890	530.215	274	28.2746	158	19.2464	-4.58431	0	0
ynfO	U00096-1	1636756..1636989	5	1.1302	0	0	0	0	0	0	-4.46071	0.151349	0.307727
torC	U00096-1	1058084..1059256	20	0.901851	20	1.0926	1329	69.0972	1253	76.9013	6.02863	0	0
insC2	U00096-1	complement(1468784..1469149)	0	0	7	1.2256	100	16.663	182	35.799	5.30627	0	0
gene-bas33_0150	Bas33_Frunzke_Lab	80229..80516	1142	209.738	1116	248.314	56	11.8585	56	13.9983	-4.30494	0	0
rclB	U00096-1	complement(318331..318567)	2	0.446359	2	0.540769	0	0	0	0	-4.16047	0.178728	0.346476
gene-bas33_0191	Bas33_Frunzke_Lab	complement(99409..99537)	2	0.820055	2	0.993506	0	0	0	0	-4.16047	0.17878	0.346476
cydX	U00096-1	774196..774309	4	1.85591	0	0	0	0	0	0	-4.15695	0.181677	0.350994
gene-bas33_0167	Bas33_Frunzke_Lab	86506..87231	16465	1199.58	12702	1121.16	847	71.1509	757	75.0654	-4.15187	0	0
gene-bas33_0149	Bas33_Frunzke_Lab	79378..80229	12452	773.04	12014	903.604	788	56.4054	583	49.2617	-4.14314	0	0
gene-bas33_0163	Bas33_Frunzke_Lab	84764..85210	9604	1136.44	8273	1186	637	86.9092	415	66.8377	-4.08139	0	0
torA	U00096-1	1059256..1061802	118	2.45051	106	2.6669	4113	98.4835	3545	100.2	5.11921	0	0
gene-bas33_0161	Bas33_Frunzke_Lab	84131..84502	5551	789.28	4637	798.775	338	55.4125	356	68.895	-3.84548	0	0
gene-bas33_0166	Bas33_Frunzke_Lab	85898..86506	19941	1731.94	16511	1737.35	1429	143.103	1077	127.315	-3.84189	0	0
gene-bas33_0009	Bas33_Frunzke_Lab	6489..6584	0	0	3	2.00254	0	0	0	0	-3.77796	0.227409	0.410318
gene-bas33_0189	Bas33_Frunzke_Lab	complement(99147..99254)	1	0.489755	2	1.18669	0	0	0	0	-3.77609	0.225282	0.407854
insL2	U00096-1	608065..609177	342	16.253	0	0	341	18.685	594	38.4213	5.02736	4.02601e-06	2.83977e-05
hokE	U00096-1	607836..607988	2	0.691419	1	0.418831	0	0	0	0	-3.774	0.221651	0.403297
ymfR	U00096-1	1205549..1205731	2	0.578071	1	0.35017	0	0	0	0	-3.774	0.221651	0.403297
ymgI	U00096-1	complement(1222990..1223163)	2	0.607972	1	0.368282	0	0	0	0	-3.774	0.22253	0.404234
gene-bas33_0162	Bas33_Frunzke_Lab	84559..84762	7	1.81497	8	2.51299	1	0.298953	0	0	-3.60284	0.0125366	0.0411416
insH1	U00096-1	complement(274101..275081)	0	0	139	9.0798	302	18.7746	221	16.2182	4.72704	6.85552e-07	5.30022e-06
gene-bas33_0148	Bas33_Frunzke_Lab	79130..79375	607	130.514	551	143.531	65	16.1143	43	12.5839	-3.3952	0	0
gene-bas33_0160	Bas33_Frunzke_Lab	83722..84189	12778	1444.17	10830	1482.9	1295	168.755	1018	156.597	-3.32906	0	0
ybgD	U00096-1	complement(752229..752795)	7	0.653007	5	0.565089	106	11.4014	159	20.1881	4.45846	0	0
gene-bas33_0147	Bas33_Frunzke_Lab	78808..79125	1986	330.335	1774	357.484	240	46.0275	150	33.9582	-3.26029	0	0
ralR	U00096-1	complement(1413733..1413927)	0	0	2	0.657243	0	0	0	0	-3.25033	0.303337	0.498299
ydfD	U00096-1	1649794..1649985	1	0.275487	1	0.333756	0	0	0	0	-3.24761	0.302155	0.49692
clpB_1	U00096-1	complement(2731600..2733729)	2	0.0496653	0	0	0	0	0	0	-3.24446	0.300634	0.495168
ldrC	U00096-1	complement(1270238..1270345)	2	0.97951	0	0	0	0	0	0	-3.24446	0.300634	0.495168
dicB	U00096-1	1649609..1649797	2	0.55972	0	0	0	0	0	0	-3.24446	0.300634	0.495168
yhiY	U00096-1	complement(3630665..3630778)	2	0.927957	0	0	0	0	0	0	-3.24446	0.300634	0.495168
gene-bas33_0164	Bas33_Frunzke_Lab	85481..85705	656	154.214	559	159.206	84	22.7683	45	14.3983	-3.21088	0	0
torD	U00096-1	1061799..1062398	97	8.55112	87	9.29177	859	87.3123	736	88.3095	3.13945	0	0
gene-bas33_0165	Bas33_Frunzke_Lab	85713..85898	1286	365.705	1070	368.639	157	51.4779	108	41.8015	-3.12798	0	0
gene-bas33_0153	Bas33_Frunzke_Lab	81274..81705	10463	1281.08	8983	1332.5	1090	153.878	1097	182.812	-3.12305	0	0
fruK	U00096-1	complement(2261427..2262365)	907	51.091	834	56.9155	5258	341.498	3938	301.919	2.41543	0	0
gene-bas33_0156	Bas33_Frunzke_Lab	82867..83109	2307	502.162	2157	568.819	297	74.5391	230	68.14	-3.05849	0	0
gene-bas33_0157	Bas33_Frunzke_Lab	83099..83425	6305	1019.86	5558	1089.18	777	144.913	637	140.24	-3.0448	0	0
fruB	U00096-1	complement(2262365..2263495)	909	42.5113	760	43.0607	4516	243.515	3876	246.719	2.35651	0	0
gene-bas33_0159	Bas33_Frunzke_Lab	83525..83725	2673	703.405	2331	743.15	333	101.037	280	100.287	-3.0035	0	0
insH10	U00096-1	complement(3365702..3366682)	67	3.6125	3	0.195967	336	20.8883	1	0.0733857	2.28536	1.10312e-08	1.06512e-07
ydeO	U00096-1	complement(1582926..1583687)	7	0.485899	12	1.00915	41	3.28143	51	4.81832	2.28489	3.81907e-06	2.69819e-05
gene-bas33_0158	Bas33_Frunzke_Lab	83422..83568	389	139.97	315	137.317	40	16.595	51	24.9766	-2.92083	0	0
ybgQ	U00096-1	complement(749722..752169)	88	1.9014	93	2.43446	383	9.5416	481	14.1454	2.27714	4.92453e-11	5.67562e-10
pgaD	U00096-1	complement(1086106..1086519)	26	3.32182	30	4.64356	116	17.088	132	22.9538	2.16682	1.9984e-15	3.01495e-14
caiE	U00096-1	complement(34781..35371)	3	0.268495	5	0.542142	15	1.54788	20	2.43626	2.11699	0.00148799	0.00643955
tnaA	U00096-1	3888730..3890145	38	1.41946	32	1.44816	152	6.54657	145	7.372	2.10667	5.50715e-12	6.91577e-11
pdeC	U00096-1	4275471..4277057	175	5.83262	124	5.00697	582	22.3656	677	30.7109	2.10537	0	0
insD3	U00096-1	complement(2068952..2069857)	101	5.89652	144	10.1851	565	38.0324	416	33.0557	2.02319	4.40122e-09	4.34621e-08
rzoR	U00096-1	1423400..1423585	10	2.84374	5	1.72261	0	0	2	0.774101	-2.74551	0.0202758	0.0607575
rbsA	U00096-1	3933778..3935283	388	13.6273	302	12.8503	1535	62.1609	1191	56.9335	2.00753	0	0
pgaC	U00096-1	complement(1086521..1087846)	39	1.55569	16	0.773227	89	4.09336	119	6.46077	1.99297	9.90562e-06	6.63173e-05
insD4	U00096-1	complement(2996372..2997277)	79	4.61213	45	3.18284	0	0	121	9.61475	-2.70421	0.00619666	0.02227
ghoT	U00096-1	4352908..4353081	4	1.21594	4	1.47313	15	5.25746	16	6.6199	1.94348	0.00107845	0.00484077
glnK	U00096-1	472598..472936	16	2.49645	6	1.13418	38	6.83624	43	9.13165	1.89376	0.000370612	0.00184035
gene-bas33_0155	Bas33_Frunzke_Lab	82589..82870	2851	534.75	2741	622.86	471	101.86	405	103.392	-2.64955	0	0
fruA	U00096-1	complement(2259719..2261410)	1709	53.425	1487	56.3172	6669	240.378	4820	205.082	1.85837	0	0
mtlA	U00096-1	3772281..3774194	725	20.0354	618	20.6908	2787	88.8032	1992	74.9252	1.84818	0	0
ydeP	U00096-1	complement(1584207..1586486)	383	8.88519	343	9.64028	1197	32.0179	1375	43.4159	1.84792	0	0
phoH	U00096-1	1084992..1086056	468	23.2434	498	29.9647	1556	89.1033	1844	124.65	1.83845	0	0
ymgJ	U00096-1	1223264..1223449	3	0.853122	4	1.37809	0	0	1	0.387051	-2.5328	0.0871645	0.200598
yqeK	U00096-1	complement(2989935..2990360)	4	0.496653	3	0.451276	0	0	1	0.168994	-2.5317	0.0889701	0.20389
cirA	U00096-1	complement(2244778..2246769)	2331	61.895	1825	58.7089	7320	224.107	6689	241.742	1.7855	0	0
ompN	U00096-1	complement(1435760..1436893)	55	2.56538	28	1.58225	113	6.07714	148	9.39571	1.70327	1.3704e-06	1.02975e-05
nmpC_2	U00096-1	complement(575786..576825)	101	5.13678	84	5.17578	312	18.2959	279	19.3131	1.70042	0	0
gene-bas33_0154	Bas33_Frunzke_Lab	82056..82592	11140	1097.27	10277	1226.37	2217	251.782	1678	224.956	-2.44401	0	0
aroF	U00096-1	complement(2740080..2741150)	1674	82.6739	1452	86.8775	5522	314.442	4447	298.922	1.69531	0	0
pyrI	U00096-1	complement(4470986..4471447)	198	22.6687	163	22.6087	469	61.9105	547	85.2366	1.51634	1.89217e-06	1.38877e-05
ybgP	U00096-1	complement(748979..749707)	28	2.03158	22	1.93386	54	4.51752	86	8.49281	1.50299	8.51556e-07	6.50266e-06
ybiE	U00096-1	837503..837562	0	0	1	1.06802	0	0	0	0	-2.40983	0.457822	0.642365
ydfB	U00096-1	1648665..1648793	0	0	1	0.496753	0	0	0	0	-2.40983	0.457822	0.642365
yncO	U00096-1	complement(1530319..1530504)	0	0	1	0.344522	0	0	0	0	-2.40983	0.457822	0.642365
yoaK	U00096-1	1878773..1878871	0	0	1	0.647284	0	0	0	0	-2.40983	0.457822	0.642365
gene-bas33_0152	Bas33_Frunzke_Lab	81099..81221	0	0	1	0.520985	0	0	0	0	-2.40983	0.457822	0.642365
uof	U00096-1	complement(710639..710725)	1	0.607972	0	0	0	0	0	0	-2.40493	0.458748	0.642365
ilvL	U00096-1	3950322..3950420	1	0.534278	0	0	0	0	0	0	-2.40493	0.458748	0.642365
ygeI	U00096-1	2993638..2993856	1	0.241523	0	0	0	0	0	0	-2.40493	0.458748	0.642365
ymiB	U00096-1	1346796..1346900	1	0.503748	0	0	0	0	0	0	-2.40493	0.458748	0.642365
ynfR	U00096-1	complement(1638188..1638253)	1	0.801417	0	0	0	0	0	0	-2.40493	0.458748	0.642365
ynfS	U00096-1	1642122..1642211	1	0.587706	0	0	0	0	0	0	-2.40493	0.458748	0.642365
ibsD	U00096-1	3194766..3194825	1	0.881559	0	0	0	0	0	0	-2.40493	0.458748	0.642365
treB	U00096-1	complement(4464759..4466180)	72	2.67815	84	3.78538	247	10.5933	167	8.45469	1.41459	4.05569e-05	0.000242727
puuC	U00096-1	1362743..1364230	83	2.95038	102	4.39266	224	9.18076	258	12.4824	1.40596	3.71163e-06	2.62655e-05
puuB	U00096-1	1364232..1365512	62	2.56003	62	3.10151	156	7.42693	167	9.3853	1.40463	1.03491e-09	1.07319e-08
gene-bas33_0131	Bas33_Frunzke_Lab	71244..71525	12	2.25079	4	0.908952	3	0.648793	0	0	-2.30353	0.0233244	0.0681816
soxS	U00096-1	complement(4277060..4277383)	1052	171.741	707	139.831	2021	380.413	2488	552.823	1.40233	3.60822e-14	5.1913e-13
mgtA	U00096-1	4467625..4470321	16503	323.657	15713	373.343	43689	987.927	39949	1066.36	1.40105	0	0
ykgH	U00096-1	complement(324696..325364)	27	2.13472	15	1.4368	46	4.19339	62	6.67185	1.38128	0.000110382	0.000604806
rbsC	U00096-1	3935288..3936253	274	15.0029	211	13.997	766	48.3599	463	34.5052	1.35801	0	0
dgcN	U00096-1	2742383..2743609	510	21.9851	335	17.4957	997	49.5546	1060	62.1931	1.33423	2.0457e-10	2.24458e-09
insH2	U00096-1	complement(574737..575717)	68	3.66642	163	10.6475	869	54.0237	0	0	-2.20871	0.0675199	0.16344
tyrA	U00096-1	complement(2738948..2740069)	897	42.2865	851	48.6034	2431	132.137	1916	122.937	1.33314	0	0
hyfA	U00096-1	2601201..2601818	15	1.28382	8	0.829529	28	2.76314	29	3.37824	1.32518	0.00221868	0.00914628
ydeN	U00096-1	complement(1580842..1582524)	22	0.691419	27	1.02804	56	2.02926	65	2.78042	1.32461	6.69318e-06	4.59429e-05
sdhC	U00096-1	755177..755566	176	23.8699	140	23.0035	427	66.7724	349	64.4231	1.32169	9.24471e-05	0.000515219
rbsD	U00096-1	3933351..3933770	280	35.2624	201	30.6674	572	83.0578	601	103.016	1.32148	0	0
tyrP	U00096-1	1989681..1990892	1132	49.4022	1180	62.3892	3114	156.693	2522	149.804	1.30393	0	0
fumD	U00096-1	complement(1754932..1755141)	3	0.755622	2	0.610297	1	0.290412	0	0	-2.06637	0.170941	0.336385
yegR	U00096-1	complement(2167989..2168306)	4	0.665327	1	0.201513	1	0.191781	0	0	-2.06518	0.171725	0.337469
fiu	U00096-1	complement(839249..841531)	1082	25.0682	921	25.8514	2658	71.004	2146	67.6713	1.28561	0	0
nhaR	U00096-1	18715..19620	744	43.4358	641	45.3378	1615	108.712	1599	127.058	1.24164	0	0
ydjE	U00096-1	complement(1852621..1853979)	62	2.4131	55	2.59342	122	5.47487	145	7.6812	1.21322	3.81624e-05	0.000229344
yfiB	U00096-1	2743625..2744107	610	66.8014	566	75.093	1501	189.525	1184	176.476	1.2121	0	0
ypjB	U00096-1	complement(2783638..2784429)	9	0.601063	4	0.323642	2	0.154006	1	0.0908983	-2.00908	0.0513197	0.130673
paaZ	U00096-1	complement(1451597..1453642)	45	1.16335	47	1.47205	86	2.56346	123	4.32793	1.20475	2.90268e-06	2.0881e-05
asnC	U00096-1	complement(3926545..3927003)	267	30.7681	196	27.3636	536	71.2174	507	79.5199	1.2002	2.22045e-16	3.53401e-15
ydeQ	U00096-1	complement(1586820..1587734)	101	5.83852	118	8.26402	229	15.2633	264	20.7713	1.1951	5.69283e-10	6.04776e-09
ygiS	U00096-1	complement(3166111..3167718)	299	9.8353	264	10.5208	684	25.942	575	25.7432	1.18574	1.11022e-16	1.78664e-15
nhaA	U00096-1	17489..18655	3197	144.902	2755	151.28	7128	372.504	6116	377.292	1.17937	0	0
yahM	U00096-1	345404..345649	8	1.72011	20	5.20985	4	0.99165	3	0.877944	-1.94016	0.00373533	0.0143501
rpoD	U00096-1	3213047..3214888	11301	324.511	11225	390.505	22540	746.273	27055	1057.4	1.15835	0	0
dnaX_1	U00096-1	492092..493375	849	34.974	741	36.9814	1611	76.5181	1843	103.333	1.14401	0	0
mqsR	U00096-1	complement(3168248..3168544)	475	84.594	432	93.2089	858	176.183	1107	268.332	1.13152	1.63379e-08	1.53654e-07
puuE	U00096-1	1365550..1366815	74	3.09172	82	4.1506	173	8.33386	155	8.81412	1.09615	1.96935e-08	1.81674e-07
ydeR	U00096-1	complement(1587793..1588296)	86	9.02548	88	11.1888	160	19.3608	200	28.568	1.07189	0.00127147	0.00562581
alx	U00096-1	3238580..3239545	889	48.6774	747	49.5534	1950	123.109	1441	107.391	1.07128	0	0
gltA	U00096-1	complement(753185..754468)	4982	205.23	4166	207.914	7831	371.951	11293	633.177	1.07121	7.80007e-09	7.63317e-08
potG	U00096-1	894991..896124	44	2.05231	60	3.39054	106	5.70068	107	6.79284	1.0584	2.03537e-05	0.000129293
gntP	U00096-1	complement(4549953..4551296)	40	1.57421	62	2.95612	103	4.67382	104	5.57076	1.04581	4.90405e-05	0.000288727
pyrB	U00096-1	complement(4471460..4472395)	309	17.4616	300	20.5388	594	38.703	627	48.225	1.02863	3.81584e-13	5.16505e-12
yfiM	U00096-1	2724128..2724451	476	77.7078	398	78.717	952	179.195	798	177.312	1.02732	4.93818e-08	4.41489e-07
recX	U00096-1	complement(2822139..2822639)	147	15.5197	92	11.7674	245	29.8237	230	33.05	1.02586	0.00126997	0.00562488
ychS	U00096-1	1286709..1286984	143	27.405	95	22.0569	239	52.8108	233	60.7754	1.01795	0.00133223	0.00587071
cspH	U00096-1	complement(1050963..1051175)	191	47.4304	101	30.3859	233	66.7129	332	112.212	1.01733	8.925e-05	0.000498446
ydhJ	U00096-1	1721264..1722121	421	25.9536	304	22.7047	729	51.8172	697	58.4825	1.01044	3.50608e-13	4.76061e-12
yhfZ	U00096-1	complement(3511439..3512344)	72	4.20346	37	2.617	122	8.21231	93	7.38985	1.00803	7.58673e-05	0.000433741
gatY	U00096-1	complement(2176350..2177204)	413	25.5497	367	27.5062	807	57.5627	732	61.6348	1.00622	2.76668e-13	3.80418e-12
yehR	U00096-1	2211225..2211686	59	6.7548	39	5.40945	103	13.5966	89	13.8685	0.995537	0.000114737	0.000627086
sdhA	U00096-1	755907..757673	687	20.5647	636	23.0649	1551	53.5314	1072	43.6756	0.993667	4.42979e-14	6.29001e-13
rbsB	U00096-1	3936278..3937168	218	12.9414	202	14.5279	467	31.9649	356	28.7642	0.992918	0.00126479	0.00560765
yeaC	U00096-1	complement(1861702..1861974)	138	26.7374	136	31.9232	264	58.976	272	71.7277	0.992885	4.97145e-08	4.43551e-07
potF	U00096-1	893784..894896	123	5.84538	111	6.39084	193	10.5754	267	17.2702	0.990564	0.00175673	0.0074468
yigI	U00096-1	complement(4004230..4004697)	147	16.614	113	15.4726	274	35.7058	227	34.9189	0.972327	3.6659e-09	3.64492e-08
amtB	U00096-1	472966..474252	265	10.8911	239	11.9001	507	24.025	462	25.8431	0.968535	2.98233e-11	3.50222e-10
uspG	U00096-1	complement(641439..641867)	138	17.0147	111	16.5804	255	36.2507	223	37.4221	0.966637	3.89739e-07	3.17119e-06
ylaC	U00096-1	complement(478781..479251)	2570	288.612	2412	328.161	4721	611.289	4795	732.906	0.959709	1.4877e-14	2.16914e-13
znuC	U00096-1	1942662..1943417	575	40.2299	427	36.194	980	79.0566	917	87.3229	0.953308	7.71169e-07	5.92002e-06
ydjF	U00096-1	complement(1854096..1854854)	72	5.01757	96	8.10513	143	11.4902	174	16.504	0.940807	3.33324e-07	2.74818e-06
sdaC	U00096-1	2928229..2929518	2660	109.067	2598	129.056	5285	249.856	4645	259.225	0.940562	4.59632e-14	6.50522e-13
frmR	U00096-1	complement(379606..379881)	274	52.5102	265	61.5272	555	122.636	458	119.464	0.933781	1.02549e-10	1.16338e-09
glpT	U00096-1	complement(2351016..2352374)	117	4.55375	128	6.0356	242	10.86	217	11.4953	0.930232	0.00225031	0.00925907
efeO	U00096-1	1082243..1083370	1086	50.9241	830	47.1519	1880	101.644	1684	107.477	0.926729	6.61582e-13	8.79074e-12
insC5	U00096-1	3186187..3186552	116	16.7641	0	0	216	35.992	0	0	0.924378	0.00240852	0.00979872
gatZ	U00096-1	complement(2175059..2176321)	403	16.8774	385	19.5338	805	38.871	666	37.9622	0.923762	2.08833e-11	2.49967e-10
frmA	U00096-1	complement(378462..379571)	732	34.8811	689	39.7765	1376	75.6013	1254	81.3308	0.913295	3.32012e-12	4.23048e-11
kdgT	U00096-1	4101690..4102673	127	6.82671	114	7.42404	218	13.5112	228	16.6809	0.912941	0.0024437	0.009914
yieK	U00096-1	complement(3898671..3899393)	37	2.70686	31	2.7476	65	5.48288	61	6.07396	0.912885	0.000435967	0.0021354
uxuR	U00096-1	4554576..4555349	810	55.3537	710	58.7824	1514	119.294	1297	120.637	0.912069	0	0
pdeB	U00096-1	complement(477067..478617)	998	34.0347	731	30.202	1576	61.9695	1553	72.0842	0.895081	5.17575e-12	6.51844e-11
ymfA	U00096-1	complement(1181264..1181725)	93	10.6474	64	8.87704	136	17.9527	150	23.3738	0.892894	0.000200313	0.0010436
bssS	U00096-1	complement(1120701..1120955)	183	37.9589	136	34.1766	299	71.5097	280	79.0494	0.887434	2.11715e-08	1.94483e-07
znuB	U00096-1	1943414..1944199	450	30.2826	396	32.2852	857	66.4955	677	62.0079	0.881594	1.25906e-10	1.4136e-09
uvrA	U00096-1	complement(4271049..4273871)	2965	55.5541	2534	57.5209	5166	111.603	4760	121.388	0.880178	1.63891e-12	2.11937e-11
efeB	U00096-1	1083376..1084647	792	32.9337	587	29.572	1386	66.4523	1099	62.2001	0.878325	2.50671e-11	2.96775e-10
ydbK	U00096-1	complement(1437260..1440784)	5759	86.4153	4698	85.4052	8874	153.53	9691	197.92	0.859517	3.42359e-12	4.34957e-11
fepD	U00096-1	complement(621185..622189)	598	31.473	393	25.0586	894	54.2507	839	60.1003	0.855085	1.57514e-05	0.000101997
nac	U00096-1	complement(2061016..2061933)	61	3.51471	44	3.07143	90	5.97907	96	7.52851	0.849573	0.00131748	0.00581749
yjgH	U00096-1	complement(4472814..4473209)	35	4.67493	43	6.95831	70	10.7804	68	12.3622	0.846438	0.00111124	0.0049828
insB1	U00096-1	complement(19811..20314)	486	51.0045	372	47.298	804	97.288	698	99.7024	0.836563	1.0346e-09	1.07319e-08
kgtP	U00096-1	complement(2724448..2725746)	5451	221.957	4565	225.197	9634	452.305	7873	436.327	0.829857	1.88012e-11	2.25666e-10
yiiX	U00096-1	complement(4127286..4127894)	676	58.7127	589	61.9767	1068	106.952	1137	134.408	0.82795	9.52575e-06	6.40702e-05
matA	U00096-1	complement(310746..311336)	11	0.984482	17	1.84328	1	0.103192	8	0.974503	-1.59148	0.0100524	0.0339903
chaB	U00096-1	1272119..1272349	27	6.18236	22	6.10297	4	1.05604	12	3.73981	-1.57655	0.00583942	0.0211789
lexA	U00096-1	4257115..4257723	1341	116.47	1055	111.011	2271	227.423	1891	223.54	0.824927	1.0733e-10	1.21129e-09
dnaG	U00096-1	3211107..3212852	9694	293.671	8453	310.239	15840	553.28	15613	643.758	0.822139	2.30693e-11	2.73869e-10
sodA	U00096-1	4100810..4101430	10952	932.834	9467	976.902	18118	1779.31	17219	1996.17	0.820008	2.51978e-11	2.97513e-10
yccM	U00096-1	complement(1052289..1053362)	59	2.9057	55	3.28162	105	5.96237	92	6.16686	0.81319	0.000664073	0.0031295
ykfG	U00096-1	complement(264256..264732)	133	14.7481	132	17.7331	214	27.3608	243	36.6749	0.810509	2.42411e-05	0.000152208
secG	U00096-1	complement(3322173..3322505)	79860	12684.9	54398	10468.1	114835	21031.2	112268	24271.3	0.810267	5.49178e-07	4.32278e-06
sfmD	U00096-1	559697..562300	41	0.832809	38	0.935132	60	1.40522	76	2.10113	0.806134	0.00217817	0.00900718
sdhD	U00096-1	755560..755907	90	13.6794	83	15.2837	190	33.2972	108	22.3422	0.788016	0.000988753	0.00447514
mqsA	U00096-1	complement(3167851..3168246)	278	37.1323	266	43.0444	460	70.8429	462	83.99	0.786562	5.80668e-08	5.13849e-07
csgG	U00096-1	complement(1100851..1101684)	142	9.00585	128	9.835	224	16.3801	233	20.1127	0.784358	3.47467e-05	0.000210271
insB2	U00096-1	complement(279178..279681)	116	12.1739	73	9.28159	183	22.1439	136	19.4263	0.782636	1.51602e-05	9.84619e-05
yccJ	U00096-1	complement(1066864..1067091)	24	5.56774	17	4.77798	4	1.06994	10	3.15752	-1.50971	0.0141878	0.0454615
csgB	U00096-1	1103951..1104406	6	0.695968	6	0.843173	2	0.267485	2	0.315752	-1.50876	0.107107	0.235714
ybbC	U00096-1	527581..527949	8	1.14674	4	0.694647	3	0.495825	1	0.195099	-1.50767	0.114504	0.247522
purL	U00096-1	complement(2691656..2695543)	1632	22.2022	1620	26.7005	2803	43.9674	2670	49.4386	0.776316	8.02884e-10	8.4264e-09
sthA	U00096-1	complement(4159390..4160790)	3051	115.188	2386	109.135	4697	204.464	4398	225.994	0.776256	4.86748e-10	5.22202e-09
ycfZ	U00096-1	complement(1180479..1181267)	103	6.90499	66	5.3604	145	11.2079	138	12.5917	0.77137	0.000979066	0.00443592
cyoB	U00096-1	complement(448650..450641)	10376	275.514	9442	303.742	20046	613.723	13619	492.194	0.765221	4.82007e-10	5.18396e-09
gene-bas33_0168	Bas33_Frunzke_Lab	complement(87832..87984)	214	73.9818	181	75.8084	81	32.287	57	26.8203	-1.49101	2.22045e-15	3.33835e-14
blc	U00096-1	complement(4377189..4377722)	214	21.197	140	16.8003	301	34.3763	279	37.6135	0.747316	8.44854e-06	5.73577e-05
flhC	U00096-1	complement(1977266..1977844)	92	8.4045	72	7.96864	124	13.061	146	18.1533	0.743769	0.00201448	0.0084082
gntT	U00096-1	3546559..3547875	240	9.63891	210	10.218	406	18.8007	334	18.2575	0.742275	7.11904e-07	5.48444e-06
wbbL_1	U00096-1	complement(2101396..2101744)	623	94.4203	492	90.3379	974	170.203	850	175.337	0.738366	8.83094e-05	0.000493828
sdhB	U00096-1	757689..758405	298	21.9836	260	23.2372	536	45.591	380	38.1544	0.735859	3.84601e-07	3.14115e-06
hofP	U00096-1	complement(3520615..3521019)	8	1.04481	9	1.42403	3	0.451752	3	0.53327	-1.44409	0.0577117	0.143296
malT	U00096-1	3553085..3555790	694	13.5655	570	13.4982	1184	26.6844	885	23.5449	0.733009	9.56866e-06	6.41602e-05
cyoA	U00096-1	complement(450663..451610)	7846	437.767	6690	452.218	13536	870.795	10261	779.224	0.728482	3.3509e-09	3.33937e-08
artQ	U00096-1	complement(901534..902250)	2463	181.697	2310	206.454	4010	341.082	3720	373.512	0.72101	0	0
obgE	U00096-1	complement(3330582..3331754)	6495	292.876	5853	319.75	11517	598.791	8645	530.576	0.720868	5.10399e-09	5.01738e-08
yfaA	U00096-1	complement(2334956..2336644)	184	5.76223	137	5.19782	278	10.038	241	10.2723	0.720407	6.431e-06	4.42442e-05
pfkA	U00096-1	4107552..4108514	3632	199.49	3275	217.929	5778	365.919	5395	403.316	0.720407	0	0
artM	U00096-1	complement(900866..901534)	1883	148.877	1583	151.63	2895	263.91	2696	290.118	0.71848	1.23741e-08	1.18688e-07
cheA_1	U00096-1	complement(1973360..1975033)	3	0.0947913	54	2.06713	50	1.82158	0	0	-1.40302	0.225735	0.408334
potI	U00096-1	897084..897929	93	5.81454	97	7.34737	164	11.8224	143	12.1688	0.716629	0.000116274	0.000633891
frmB	U00096-1	complement(377535..378368)	444	28.1591	338	25.9705	635	46.4346	622	53.6914	0.715506	2.55514e-07	2.1474e-06
cspF	U00096-1	1641855..1642067	783	194.44	419	126.056	869	248.813	981	331.566	0.71056	0.00156851	0.00673234
yciF	U00096-1	complement(1315270..1315770)	15	1.58364	12	1.53488	2	0.243459	8	1.14956	-1.38891	0.0255099	0.0734529
cfa	U00096-1	1741413..1742561	1272	58.5558	1338	74.6219	1955	103.767	2244	140.599	0.709611	2.56791e-08	2.34403e-07
norR	U00096-1	complement(2830775..2832289)	535	18.6786	566	23.9405	1025	41.2615	760	36.1145	0.709178	0.000414084	0.00204622
sdaB	U00096-1	2929576..2930943	1939	74.9712	2098	98.2765	3765	167.847	2785	146.561	0.709023	1.65488e-08	1.55301e-07
eamA	U00096-1	complement(1620238..1621137)	628	36.9079	484	34.4614	815	55.2267	964	77.1108	0.708722	0.000549056	0.00263899
cyoD	U00096-1	complement(447717..448046)	1268	203.239	1268	246.227	2430	449.082	1700	370.865	0.707711	2.89848e-08	2.63471e-07
pck	U00096-1	3532818..3534440	2725	88.8077	2433	96.0625	4478	168.267	3808	168.911	0.707684	1.4625e-08	1.38746e-07
ynfN	U00096-1	complement(1637954..1638109)	2	0.678122	1	0.410777	0	0	1	0.461483	-1.37796	0.389132	0.58041
rhoL	U00096-1	3966231..3966332	2	1.03713	1	0.628247	1	0.597907	0	0	-1.37663	0.389931	0.580819
yfdM	U00096-1	complement(2472112..2472387)	2	0.383286	1	0.232178	1	0.220966	0	0	-1.37663	0.390785	0.581692
ybfQ	U00096-1	736445..736699	3	0.622277	0	0	1	0.239163	0	0	-1.37458	0.398402	0.589349
fieF	U00096-1	4106469..4107371	2226	130.389	1953	138.594	3490	235.706	3207	255.677	0.707295	1.11022e-16	1.78664e-15
yhbE	U00096-1	complement(3331770..3332735)	6701	366.915	5426	359.942	10635	671.42	8785	654.705	0.706267	1.04066e-08	1.0093e-07
ilvY	U00096-1	complement(3956927..3957820)	376	22.2461	324	23.224	706	48.1616	436	35.1099	0.705742	3.15402e-05	0.00019329
metE	U00096-1	4013053..4015314	6153	143.879	6276	177.795	10642	286.922	9281	295.381	0.703251	1.18892e-08	1.14542e-07
wzb	U00096-1	complement(2135655..2136098)	14	1.66781	7	1.01029	4	0.549428	4	0.648571	-1.34162	0.0539661	0.136011
ybiR	U00096-1	853647..854765	744	35.1678	640	36.6505	1185	64.5836	1028	66.1369	0.703032	0.000118272	0.000642363
yaaX	U00096-1	5234..5530	51	9.08273	24	5.17827	13	2.66944	16	3.87833	-1.33473	0.00823547	0.0284671
ybcW	U00096-1	579880..580086	6	1.53315	2	0.619142	2	0.589242	1	0.347785	-1.32615	0.224871	0.40762
sstT	U00096-1	3239944..3241188	1129	47.9653	908	46.7355	1811	88.7121	1425	82.3998	0.69252	1.95399e-14	2.83003e-13
ydhK	U00096-1	1722121..1724133	575	15.1087	504	16.0442	794	24.0553	912	32.6161	0.685534	0.000513246	0.00247509
tauD	U00096-1	387795..388646	220	13.658	151	11.3571	297	21.2594	283	23.9126	0.676387	1.36849e-05	8.96848e-05
yjcF	U00096-1	complement(4281783..4283075)	13	0.531799	10	0.495601	5	0.235833	4	0.222711	-1.307	0.0425676	0.112163
recF	U00096-1	complement(3880148..3881221)	2331	114.8	1618	96.5394	3480	197.61	2679	179.576	0.675032	8.07366e-08	7.03007e-07
puuD	U00096-1	1361120..1361884	238	16.4558	214	17.926	375	29.8953	334	31.4315	0.674819	6.81978e-06	4.66645e-05
bglJ	U00096-1	4604160..4604837	485	37.8368	275	25.9916	541	48.6633	598	63.4969	0.658648	0.00164308	0.00699919
yfgO	U00096-1	complement(2614820..2615881)	796	39.6452	852	51.4097	1327	76.2044	1228	83.2443	0.657828	4.59938e-07	3.68714e-06
dtpB	U00096-1	3640862..3642331	435	15.6522	362	15.7805	649	26.9253	582	28.5027	0.654031	2.4463e-06	1.78043e-05
dctA	U00096-1	complement(3682161..3683447)	447	18.3709	349	17.3771	704	33.3601	525	29.3671	0.650975	2.8094e-06	2.03109e-05
yjaZ	U00096-1	4189786..4190325	312	30.5607	271	32.1592	469	52.9679	427	56.9265	0.64603	7.66738e-06	5.23817e-05
yehA	U00096-1	complement(2187380..2188414)	35	1.78867	32	1.98125	6	0.353545	23	1.59981	-1.27906	0.0196707	0.0593123
rplY	U00096-1	2282517..2282801	20897	3878.3	20804	4677.7	35351	7564.68	29017	7329.74	0.644984	1.42628e-07	1.22474e-06
ynfE	U00096-1	1658069..1660495	488	10.6354	427	11.2743	711	17.8663	693	20.5563	0.64426	2.02814e-10	2.23662e-09
fecA	U00096-1	complement(4514353..4516677)	3269	74.3694	2111	58.1829	4759	124.832	3433	106.3	0.643729	2.5657e-07	2.15212e-06
yedE	U00096-1	2008277..2009482	396	17.368	379	20.1383	648	32.7689	539	32.1753	0.638645	4.51839e-06	3.17163e-05
dgcM	U00096-1	complement(1406563..1407795)	169	7.2498	157	8.15956	236	11.673	262	15.2974	0.636057	6.80318e-05	0.000391003
cyoC	U00096-1	complement(448046..448660)	1968	169.259	1692	176.301	3238	321.096	2385	279.186	0.636005	4.53662e-07	3.6503e-06
fdoG	U00096-1	complement(4082772..4085822)	11755	203.79	10354	217.468	19107	381.93	14817	349.622	0.63517	2.35365e-07	1.98575e-06
yncE	U00096-1	1523307..1524368	4392	218.746	3440	207.57	6049	347.37	5809	393.784	0.633474	3.27487e-07	2.70519e-06
cdd	U00096-1	2231844..2232728	320	19.1253	319	23.0982	509	35.0759	461	37.5006	0.62708	1.10197e-05	7.33377e-05
gene-bas33_0169	Bas33_Frunzke_Lab	complement(89055..89249)	162	43.9423	145	47.6501	47	14.6993	82	30.2733	-1.24569	1.8135e-06	1.33328e-05
rbsK	U00096-1	3937294..3938223	427	24.2855	310	21.3604	604	39.6084	511	39.5566	0.626924	7.87137e-06	5.36909e-05
dcuC	U00096-1	complement(654583..655968)	127	4.84667	76	3.51383	166	7.3043	141	7.3238	0.626156	0.00163412	0.00696785
ybeF	U00096-1	complement(660425..661378)	198	10.9779	147	9.87414	247	15.79	274	20.6768	0.625441	0.000437905	0.00214027
infB_3	U00096-1	complement(3313342..3316014)	14378	284.513	12622	302.593	21663	494.258	19168	516.248	0.622699	3.93148e-07	3.19295e-06
yfhR	U00096-1	2664390..2665244	194	12.0016	132	9.89323	281	20.0435	211	17.7663	0.621294	0.000609229	0.00289617
yfcE	U00096-1	complement(2419234..2419788)	1108	105.596	947	109.342	1567	172.191	1533	198.852	0.621014	6.80378e-12	8.47061e-11
csgC	U00096-1	1104961..1105293	12	1.90607	5	0.962179	5	0.915713	2	0.432381	-1.22786	0.0971345	0.218916
artI	U00096-1	complement(902257..902988)	3916	282.966	3750	328.285	5363	446.818	6201	609.862	0.615494	7.02538e-07	5.4219e-06
fes	U00096-1	612737..613939	679	29.8543	468	24.9293	916	46.4369	794	47.5155	0.612388	0.00166289	0.00707665
yibA	U00096-1	3766337..3767179	53	3.32545	40	3.04062	21	1.51924	18	1.53718	-1.22286	0.00286977	0.0113459
sspB	U00096-1	complement(3376279..3376776)	2428	257.883	1953	251.306	3775	462.297	2823	408.096	0.611675	8.30003e-13	1.09616e-11
proY	U00096-1	420986..422359	2186	84.1523	1987	92.6705	3237	143.678	3020	158.234	0.610588	1.16602e-06	8.81102e-06
yejO_1	U00096-1	complement(2286390..2288914)	595	12.464	470	11.928	804	19.4191	788	22.467	0.609404	0.00158831	0.00679255
yqgG	U00096-1	complement(3086145..3086288)	1	0.367316	4	1.78003	1	0.423517	1	0.49994	-1.21207	0.33561	0.529785
mscL	U00096-1	3438024..3438434	393	50.577	305	47.5541	561	83.2443	483	84.6031	0.608623	1.64244e-05	0.000106038
yehW	U00096-1	complement(2215745..2216476)	627	45.3063	458	40.0945	814	67.8183	794	78.0891	0.604657	0.00200713	0.00838558
rzpQ	U00096-1	complement(1639030..1639527)	33	3.50499	42	5.40443	20	2.44926	12	1.73473	-1.19768	0.0149369	0.0474421
slyX	U00096-1	3477640..3477858	374	90.3296	344	100.657	524	145.922	544	178.828	0.598505	2.09496e-05	0.000132691
fecB	U00096-1	complement(4513406..4514308)	694	40.6513	535	37.9661	997	67.335	826	65.8526	0.596981	0.000270583	0.00137507
corA	U00096-1	4001426..4002376	1563	86.9323	1814	122.233	2613	167.569	2390	180.925	0.594625	2.54449e-06	1.84571e-05
glpF	U00096-1	complement(4117245..4118090)	629	39.3263	477	36.1309	937	67.5465	703	59.8227	0.593739	0.00125474	0.00556878
sbp	U00096-1	4108834..4109823	344	18.3792	253	16.3763	446	27.4747	435	31.6326	0.593009	3.95287e-05	0.000237227
ugd	U00096-1	complement(2098447..2099613)	405	18.3564	297	16.3086	515	26.9135	516	31.8317	0.589337	3.00936e-05	0.00018547
sspA	U00096-1	complement(3376782..3377420)	4605	381.181	3915	392.61	6362	607.193	6178	696.03	0.587022	2.16461e-06	1.58337e-05
ybaL	U00096-1	complement(501562..503238)	1166	36.7763	956	36.5305	1720	62.5503	1411	60.5724	0.586958	8.21291e-11	9.36616e-10
aroL	U00096-1	406405..406929	653	65.7895	517	63.1047	967	112.331	758	103.942	0.585515	0.00176954	0.00748651
gene-bas33_0172	Bas33_Frunzke_Lab	complement(89742..90077)	2064	324.917	1879	358.359	795	144.298	941	201.619	-1.15984	0	0
dpiB	U00096-1	652235..653893	490	15.6226	358	13.8282	587	21.5787	652	28.2932	0.584367	0.000278959	0.00140776
casA	U00096-1	complement(2882630..2884138)	41	1.43713	32	1.35891	18	0.727473	14	0.667912	-1.15845	0.01286	0.0420125
yobF	U00096-1	complement(1907448..1907591)	18	6.61169	14	6.23011	7	2.96462	7	3.49958	-1.15451	0.0447404	0.11676
insA1	U00096-1	complement(20233..20508)	354	67.8417	282	65.4742	460	101.644	474	123.637	0.582338	4.65708e-05	0.000274932
entS	U00096-1	622300..623550	1219	51.5405	801	41.0304	1705	83.1191	1248	71.8188	0.581169	1.71545e-10	1.90629e-09
dnaN	U00096-1	complement(3881221..3882321)	4762	228.773	3603	209.704	7019	388.796	5276	344.983	0.580801	2.80062e-06	2.02812e-05
ycjG	U00096-1	1388930..1389895	438	23.9828	366	24.2792	652	41.1627	529	39.4239	0.579774	3.0384e-05	0.000186995
nfrA	U00096-1	complement(587982..590954)	843	14.9981	825	17.7824	1290	26.4624	1149	27.8231	0.572557	1.1579e-05	7.68104e-05
uspC	U00096-1	1979753..1980181	9	1.10965	18	2.68872	7	0.995118	5	0.839061	-1.13009	0.0464413	0.120398
bglF	U00096-1	complement(3903720..3905597)	906	25.5173	810	27.6388	1363	44.2623	1141	43.7392	0.569114	1.26911e-05	8.35214e-05
fadL	U00096-1	2461306..2462646	9410	371.162	9126	436.096	14712	669.078	12355	663.277	0.566841	4.06698e-06	2.86402e-05
fadD	U00096-1	complement(1888061..1889746)	1722	54.0229	1465	55.6814	2427	87.7902	2193	93.6401	0.563214	1.07902e-10	1.21459e-09
yegX	U00096-1	complement(2182833..2183651)	106	6.84581	109	8.5285	168	12.5101	144	12.6578	0.561707	0.00149577	0.00646678
deaD	U00096-1	complement(3305971..3307860)	32270	903.108	27170	921.209	47187	1522.63	38988	1485.08	0.560294	4.77604e-06	3.33632e-05
fnr	U00096-1	complement(1398774..1399526)	7568	531.605	7014	596.899	11561	936.341	9606	918.393	0.55865	5.80142e-06	4.0075e-05
wcaE	U00096-1	complement(2128904..2129650)	13	0.920503	5	0.428923	2	0.163284	6	0.578244	-1.112	0.156125	0.314786
yifB	U00096-1	complement(3948449..3949969)	405	14.0841	333	14.0296	557	22.3336	509	24.0918	0.557706	7.17838e-05	0.000411479
mdtK	U00096-1	1743457..1744830	1778	68.4459	1589	74.1084	2659	118.023	2216	116.108	0.557134	1.45418e-10	1.62427e-09
putP	U00096-1	1079305..1080813	1439	50.4399	1437	61.0236	2422	97.8856	1780	84.9203	0.556988	1.18405e-05	7.83062e-05
ompF	U00096-1	complement(985894..986982)	3737	181.509	2806	165.116	4995	279.731	4392	290.346	0.555935	7.93146e-06	5.4016e-05
cyoE	U00096-1	complement(446815..447705)	4982	295.753	4370	314.292	8320	569.481	5416	437.604	0.551242	7.61761e-05	0.000434364
nuoA	U00096-1	complement(2404629..2405072)	1272	151.533	1195	172.471	1858	255.209	1694	274.67	0.551017	1.66174e-05	0.000107126
waaO	U00096-1	complement(3802039..3803058)	819	42.4704	690	43.349	1132	67.6831	1035	73.0501	0.549535	2.92607e-05	0.000180851
codB	U00096-1	354922..356181	517	21.7031	531	27.0056	788	38.1408	715	40.8523	0.545039	5.63741e-05	0.000329671
tsx	U00096-1	complement(431129..432013)	1514	90.4868	1474	106.73	2205	151.949	2075	168.793	0.543707	5.60569e-10	5.98446e-09
ydaW	U00096-1	1422752..1423312	37	3.48852	37	4.22639	15	1.63066	19	2.43821	-1.09188	0.0183105	0.0559488
yddB	U00096-1	complement(1575247..1577619)	169	3.76696	172	4.64474	232	5.96244	256	7.76646	0.54192	0.000658526	0.0031101
artP	U00096-1	complement(903006..903734)	3927	284.929	3754	329.987	5003	418.54	6024	594.892	0.54175	1.2706e-05	8.35214e-05
ycaI	U00096-1	964320..966584	351	8.19675	310	8.77049	502	13.5167	443	14.0804	0.541245	0.000145834	0.000780355
aspA	U00096-1	complement(4366891..4368327)	769	28.3056	596	26.5778	1001	42.4826	943	47.2428	0.540418	0.0023813	0.00970613
rbfA	U00096-1	complement(3312777..3313178)	1569	206.443	1293	206.112	2271	344.528	1821	326.11	0.540243	2.1789e-05	0.000137607
yaaY	U00096-1	21181..21399	15	3.62284	13	3.8039	7	1.94934	6	1.97237	-1.06886	0.0409402	0.108665
ymdA	U00096-1	1105414..1105725	29	4.91639	14	2.87544	11	2.15017	9	2.07668	-1.0685	0.0436748	0.114524
ydcI	U00096-1	complement(1494148..1495071)	394	22.5542	286	19.8346	518	34.1894	450	35.0608	0.539189	0.000148416	0.000792219
yafX	U00096-1	complement(264748..265206)	395	45.5184	361	50.3993	556	73.8747	520	81.5589	0.534972	0.000134609	0.000725654
[truncated: 3,929 more rows]
